# Supplementary material for: Dust-concentration measurement based on Mie scattering of a laser beam
Source: PLoS One. 2017 Aug 2;12(8):e0181575. doi: 10.1371/journal.pone.0181575 (PMC5540421; doi:10.1371/journal.pone.0181575)
Supplement: S1 File — (ZIP) [file pone.0181575.s001.zip]

Archive with 15 entries (14 files):
- empirical data/
- empirical data/0.01.xlsx
- empirical data/0.01i.xlsx
- empirical data/0.03i.xlsx
- empirical data/0.1.xlsx
- empirical data/0.1i.xlsx
- empirical data/0.56.xlsx
- empirical data/0i100.xlsx
- empirical data/0i200.xlsx
- empirical data/1.xlsx
- empirical data/Extinction efficiency.xlsx
- empirical data/Refractive index:1.57.xlsx
- empirical data/Wavelength data.xlsx
- empirical data/消光系数.xlsx
- empirical data/虚部不同.xlsx
