# Supplementary material for: Dust-concentration measurement based on Mie scattering of a laser beam
Source: PLoS One. 2017 Aug 2;12(8):e0181575. doi: 10.1371/journal.pone.0181575 (PMC5540421; doi:10.1371/journal.pone.0181575)
Supplement: S1 File — (ZIP) [file pone.0181575.s001.zip › empirical data/0.01.xlsx]

## Sheet: Sheet1
0.01	0	0	0	0	0.1	0	0	0	0	0.56	0	0	0	0	1	0	0	0	0
	0.0265865	0.121822	0.304909	0.82371		0.25926	0.365618	0.542431	1.05894		1.33591	1.44926	1.58763	2.01257		2.29912	2.30214	2.35786	2.59119
	0.0527881	0.76436	2.28829	4.73206		0.482738	1.153	2.29498	4.29117		1.86463	2.19429	2.56737	3.16599		2.62141	2.70326	2.81354	3.0005
	0.0785706	1.78027	3.73414	3.05065		0.673017	1.96091	3.34824	3.08563		2.08364	2.4108	2.69602	2.84474		2.64009	2.6959	2.75667	2.81707
	0.103936	2.78226	4.1032	1.86894		0.835709	2.55272	3.46104	2.30577		2.1788	2.44767	2.624	2.6815		2.60216	2.63864	2.67407	2.70484
	0.128904	3.48415	3.30508	2.92356		0.975853	2.86716	2.94028	2.80757		2.22058	2.43346	2.54975	2.60786		2.55736	2.58344	2.60748	2.62683
	0.153505	3.7479	2.07205	2.70608		1.09718	2.93959	2.45168	2.65257		2.23786	2.40879	2.4965	2.54529		2.51616	2.53642	2.5544	2.56744
	0.177729	3.61252	1.96241	2.20069		1.2024	2.85063	2.34624	2.39387		2.24338	2.38449	2.45646	2.49648		2.48023	2.49695	2.51125	2.52059
	0.201592	3.22921	2.38332	2.41345		1.29391	2.68781	2.45009	2.48234		2.24305	2.36274	2.42404	2.45826		2.44921	2.46362	2.47549	2.48252
	0.225104	2.74093	2.82931	2.78943		1.37368	2.52256	2.51999	2.48555		2.23981	2.34359	2.39688	2.42676		2.42235	2.43517	2.44535	2.45088
	0.248262	2.24924	2.79352	2.13453		1.44336	2.39853	2.48361	2.35746		2.23511	2.32668	2.37375	2.4003		2.39894	2.4106	2.41956	2.42407
	0.27108	1.90782	2.48465	2.30453		1.50435	2.32937	2.39668	2.37679		2.22975	2.31166	2.3538	2.37773		2.37836	2.38915	2.3972	2.40101
	0.293562	1.83548	2.06385	2.59324		1.55785	2.30577	2.33419	2.3814		2.22415	2.29823	2.33639	2.35818		2.36015	2.37025	2.37759	2.38091
	0.315708	2.04696	2.068	2.18807		1.60488	2.3078	2.32392	2.3238		2.21854	2.28615	2.32102	2.34106		2.3439	2.35345	2.36024	2.3632
	0.337532	2.37091	2.47122	2.22096		1.64631	2.31644	2.33552	2.31763		2.21305	2.27523	2.30734	2.3259		2.32932	2.33841	2.34475	2.34745
	0.359033	2.59322	2.56469	2.49694		1.68288	2.31977	2.33297	2.32017		2.20774	2.2653	2.29506	2.31236		2.31615	2.32485	2.33081	2.33334
	0.380218	2.65975	2.42407	2.23418		1.71523	2.31377	2.3112	2.29121		2.20265	2.25622	2.28396	2.30019		2.30419	2.31256	2.3182	2.32059
	0.401093	2.59196	2.20386	2.15923		1.74392	2.29996	2.2862	2.28033		2.19779	2.2479	2.27388	2.28916		2.29328	2.30134	2.30673	2.30902
	0.421662	2.48585	2.08997	2.44039		1.7694	2.28241	2.27163	2.2794		2.19316	2.24022	2.26466	2.27912		2.28327	2.29107	2.29623	2.29844
	0.441929	2.30336	2.21204	2.24004		1.7921	2.26523	2.26706	2.26358		2.18875	2.23312	2.25619	2.26992		2.27406	2.28163	2.28658	2.28874
	0.461902	2.14362	2.40316	2.13543		1.81234	2.25111	2.26365	2.25346		2.18456	2.22654	2.24839	2.26146		2.26555	2.2729	2.27767	2.27979
	0.481581	2.01919	2.41344	2.36766		1.83045	2.24089	2.25572	2.25031		2.18058	2.2204	2.24116	2.25365		2.25767	2.26481	2.26942	2.27152
	0.500975	2.03191	2.23904	2.24261		1.84667	2.23392	2.24485	2.24079		2.17679	2.21467	2.23445	2.24641		2.25033	2.25728	2.26176	2.26383
	0.520086	2.1499	2.13393	2.12316		1.86125	2.22884	2.23538	2.23247		2.17318	2.20931	2.22819	2.23967		2.24348	2.25027	2.25461	2.25667
	0.538919	2.29217	2.13676	2.31974		1.87436	2.22432	2.22915	2.22846		2.16975	2.20427	2.22234	2.23338		2.23708	2.2437	2.24793	2.24997
	0.557479	2.39131	2.24308	2.23753		1.88619	2.21951	2.22467	2.22196		2.16648	2.19953	2.21686	2.2275		2.23108	2.23755	2.24167	2.2437
	0.575769	2.40442	2.35095	2.12805		1.89688	2.21417	2.21978	2.21537		2.16335	2.19507	2.21171	2.22198		2.22543	2.23176	2.23578	2.23781
	0.593794	2.36278	2.28843	2.27065		1.90655	2.20847	2.2139	2.21123		2.16037	2.19084	2.20686	2.21679		2.22012	2.22631	2.23024	2.23226
	0.611558	2.27472	2.15253	2.23189		1.91534	2.20279	2.20797	2.20631		2.15752	2.18685	2.20228	2.21189		2.2151	2.22117	2.225	2.22703
	0.629065	2.18036	2.1084	2.13254		1.92332	2.19746	2.20292	2.20107		2.15479	2.18306	2.19795	2.20727		2.21036	2.2163	2.22006	2.22208
	0.64632	2.09366	2.17826	2.22523		1.9306	2.19267	2.19876	2.19715		2.15217	2.17946	2.19385	2.20289		2.20586	2.21169	2.21537	2.21739
	0.663326	2.06225	2.25863	2.22864		1.93724	2.18842	2.1949	2.19314		2.14967	2.17603	2.18995	2.19874		2.2016	2.20732	2.21092	2.21294
	0.680086	2.09471	2.27307	2.13413		1.94331	2.18461	2.19091	2.18888		2.14726	2.17277	2.18625	2.1948		2.19755	2.20316	2.2067	2.20871
	0.696605	2.17692	2.20286	2.19631		1.94887	2.18108	2.18685	2.18533		2.14495	2.16966	2.18273	2.19105		2.19369	2.1992	2.20267	2.20469
	0.712887	2.25437	2.1141	2.21811		1.95398	2.1777	2.18303	2.18191		2.14273	2.16668	2.17937	2.18748		2.19001	2.19542	2.19884	2.20085
	0.728935	2.29254	2.12445	2.14089		1.95867	2.17441	2.17959	2.17837		2.14059	2.16384	2.17616	2.18408		2.18651	2.19182	2.19517	2.19719
	0.744754	2.28311	2.19879	2.17201		1.96299	2.17118	2.17641	2.17521		2.13854	2.16111	2.1731	2.18082		2.18315	2.18838	2.19168	2.19369
	0.760345	2.24213	2.23895	2.2045		1.96698	2.16805	2.17333	2.17222		2.13655	2.1585	2.17016	2.17771		2.17995	2.18508	2.18833	2.19034
	0.775713	2.18568	2.21228	2.14903		1.97066	2.16503	2.17028	2.1692		2.13464	2.15599	2.16735	2.17473		2.17687	2.18193	2.18512	2.18713
	0.790862	2.12779	2.14545	2.14979		1.97407	2.16216	2.16732	2.1664		2.1328	2.15358	2.16465	2.17187		2.17393	2.1789	2.18204	2.18405
	0.805794	2.08784	2.10815	2.19252		1.97722	2.15944	2.16454	2.16375		2.13102	2.15127	2.16206	2.16913		2.1711	2.176	2.17909	2.18109
	0.820514	2.08477	2.14201	2.15447		1.98015	2.15687	2.16191	2.16113		2.12929	2.14904	2.15957	2.16649		2.16838	2.1732	2.17625	2.17825
	0.835024	2.12136	2.2027	2.13406		1.98287	2.15442	2.1594	2.15864		2.12763	2.14689	2.15718	2.16396		2.16577	2.17052	2.17352	2.17552
	0.849328	2.175	2.20811	2.18034		1.98541	2.15206	2.15696	2.15627		2.12602	2.14482	2.15487	2.16152		2.16326	2.16793	2.1709	2.17289
	0.863428	2.21729	2.16016	2.15779		1.98777	2.14979	2.15459	2.15396		2.12446	2.14282	2.15265	2.15917		2.16084	2.16544	2.16837	2.17035
	0.877329	2.22916	2.11693	2.12372		1.98997	2.1476	2.1523	2.15173		2.12294	2.14089	2.1505	2.1569		2.1585	2.16304	2.16592	2.16791
	0.891032	2.21251	2.11547	2.16739		1.99203	2.14548	2.15012	2.14961		2.12148	2.13903	2.14843	2.15471		2.15625	2.16073	2.16357	2.16555
	0.904541	2.1775	2.15688	2.15913		1.99395	2.14343	2.14803	2.14755		2.12006	2.13723	2.14643	2.1526		2.15408	2.15849	2.16129	2.16327
	0.91786	2.13686	2.19019	2.11728		1.99575	2.14145	2.146	2.14555		2.11868	2.13548	2.1445	2.15056		2.15197	2.15633	2.1591	2.16106
	0.93099	2.10354	2.17232	2.15434		1.99744	2.13954	2.14403	2.14363		2.11734	2.13379	2.14263	2.14859		2.14994	2.15424	2.15697	2.15893
	0.943936	2.08889	2.12657	2.15891		1.99902	2.1377	2.14213	2.14177		2.11603	2.13216	2.14082	2.14668		2.14798	2.15221	2.15491	2.15687
	0.956698	2.0998	2.10643	2.11374		2.0005	2.13592	2.14029	2.13996		2.11477	2.13057	2.13907	2.14483		2.14607	2.15025	2.15292	2.15487
	0.969282	2.13016	2.12753	2.14216		2.0019	2.1342	2.13852	2.13822		2.11354	2.12903	2.13737	2.14304		2.14423	2.14836	2.15099	2.15294
	0.981689	2.16476	2.1607	2.15727		2.00321	2.13254	2.1368	2.13653		2.11234	2.12754	2.13572	2.1413		2.14244	2.14652	2.14912	2.15106
	0.993921	2.18567	2.16934	2.11189		2.00445	2.13093	2.13513	2.13489		2.11118	2.12608	2.13412	2.13962		2.14071	2.14473	2.14731	2.14924
	1.00598	2.18497	2.14057	2.13187		2.00562	2.12936	2.13351	2.1333		2.11004	2.12467	2.13257	2.13798		2.13903	2.143	2.14554	2.14747
	1.01787	2.16568	2.10744	2.15339		2.00672	2.12784	2.13194	2.13176		2.10894	2.1233	2.13106	2.1364		2.1374	2.14132	2.14383	2.14575
	1.0296	2.13776	2.10819	2.11174		2.00775	2.12637	2.13042	2.13026		2.10786	2.12197	2.1296	2.13485		2.13581	2.13968	2.14217	2.14409
	1.04116	2.11124	2.13574	2.12317		2.00873	2.12494	2.12894	2.1288		2.10681	2.12067	2.12817	2.13335		2.13427	2.1381	2.14056	2.14246
	1.05256	2.09418	2.1552	2.14768		2.00966	2.12354	2.1275	2.12738		2.10578	2.11941	2.12679	2.1319		2.13277	2.13655	2.13899	2.14089
	1.06381	2.09227	2.14521	2.11297		2.01053	2.12219	2.1261	2.12601		2.10478	2.11818	2.12544	2.13048		2.13131	2.13505	2.13746	2.13935
	1.07489	2.10635	2.11691	2.11558		2.01136	2.12088	2.12474	2.12467		2.10381	2.11699	2.12413	2.12909		2.1299	2.13359	2.13597	2.13786
	1.08582	2.12985	2.10062	2.14132		2.01215	2.1196	2.12342	2.12336		2.10286	2.11582	2.12285	2.12775		2.12851	2.13217	2.13452	2.1364
	1.0966	2.15095	2.11379	2.11438		2.01289	2.11836	2.12213	2.12209		2.10193	2.11468	2.1216	2.12644		2.12717	2.13078	2.13311	2.13498
	1.10723	2.15938	2.13796	2.10952		2.0136	2.11714	2.12088	2.12085		2.10102	2.11357	2.12038	2.12516		2.12586	2.12943	2.13174	2.1336
	1.11772	2.15227	2.1424	2.13454		2.01427	2.11596	2.11965	2.11965		2.10013	2.11249	2.1192	2.12392		2.12458	2.12811	2.1304	2.13225
	1.12806	2.13431	2.12341	2.11535		2.0149	2.11481	2.11846	2.11847		2.09926	2.11143	2.11804	2.1227		2.12333	2.12683	2.12909	2.13094
	1.13825	2.11343	2.10246	2.10521		2.0155	2.11369	2.1173	2.11732		2.09841	2.1104	2.11691	2.12151		2.12212	2.12557	2.12781	2.12966
	1.14831	2.09704	2.10098	2.12733		2.01608	2.11259	2.11617	2.1162		2.09758	2.10939	2.11581	2.12036		2.12093	2.12435	2.12657	2.1284
	1.15823	2.09018	2.11877	2.1159		2.01662	2.11152	2.11506	2.11511		2.09677	2.1084	2.11474	2.11923		2.11977	2.12315	2.12535	2.12718
	1.16801	2.09472	2.13344	2.10226		2.01714	2.11048	2.11398	2.11404		2.09597	2.10744	2.11369	2.11812		2.11864	2.12199	2.12416	2.12599
	1.17765	2.10841	2.1267	2.12011		2.01763	2.10946	2.11292	2.113		2.09519	2.1065	2.11266	2.11704		2.11754	2.12085	2.123	2.12482
	1.18717	2.12487	2.10661	2.11592		2.0181	2.10847	2.11189	2.11198		2.09443	2.10557	2.11165	2.11599		2.11646	2.11974	2.12187	2.12368
	1.19655	2.1363	2.09602	2.1003		2.01854	2.1075	2.11088	2.11098		2.09368	2.10467	2.11067	2.11496		2.1154	2.11865	2.12076	2.12256
	1.20581	2.13738	2.10433	2.11331		2.01897	2.10654	2.1099	2.11		2.09295	2.10379	2.10971	2.11395		2.11437	2.11758	2.11968	2.12147
	1.21494	2.1281	2.11998	2.1152		2.01937	2.10562	2.10894	2.10905		2.09223	2.10293	2.10877	2.11296		2.11336	2.11654	2.11862	2.1204
	1.22394	2.113	2.12425	2.09909		2.01976	2.10471	2.10799	2.10812		2.09152	2.10208	2.10785	2.112		2.11237	2.11552	2.11758	2.11936
	1.23283	2.09841	2.11139	2.1072		2.02013	2.10382	2.10707	2.10721		2.09083	2.10125	2.10695	2.11105		2.11141	2.11453	2.11657	2.11834
	1.24159	2.08945	2.09601	2.11364		2.02048	2.10295	2.10617	2.10631		2.09016	2.10044	2.10607	2.11013		2.11046	2.11355	2.11557	2.11733
	1.25023	2.08861	2.09493	2.09848		2.02081	2.10209	2.10529	2.10544		2.08949	2.09965	2.10521	2.10922		2.10954	2.11259	2.1146	2.11635
	1.25875	2.09548	2.10716	2.10189		2.02113	2.10126	2.10442	2.10458		2.08884	2.09887	2.10436	2.10833		2.10863	2.11166	2.11365	2.11539
	1.26716	2.10681	2.11693	2.11132		2.02143	2.10044	2.10357	2.10374		2.0882	2.0981	2.10353	2.10746		2.10774	2.11074	2.11271	2.11445
	1.27546	2.11747	2.11276	2.09827		2.02172	2.09964	2.10274	2.10292		2.08757	2.09735	2.10272	2.10661		2.10687	2.10984	2.1118	2.11353
	1.28364	2.1225	2.0991	2.09735		2.022	2.09886	2.10193	2.10211		2.08696	2.09662	2.10192	2.10578		2.10601	2.10896	2.1109	2.11262
	1.29172	2.11957	2.09081	2.10846		2.02226	2.09809	2.10113	2.10132		2.08635	2.0959	2.10114	2.10496		2.10518	2.1081	2.11002	2.11174
	1.29968	2.11017	2.09633	2.09816		2.02251	2.09733	2.10035	2.10055		2.08575	2.09519	2.10037	2.10415		2.10436	2.10725	2.10916	2.11087
	1.30754	2.09848	2.10756	2.09364		2.02275	2.0966	2.09958	2.09978		2.08517	2.0945	2.09962	2.10336		2.10355	2.10642	2.10831	2.11001
	1.31529	2.08912	2.11041	2.10524		2.02298	2.09587	2.09883	2.09904		2.0846	2.09381	2.09888	2.10259		2.10276	2.10561	2.10748	2.10918
	1.32294	2.08521	2.10152	2.09793		2.0232	2.09516	2.09809	2.09831		2.08403	2.09314	2.09815	2.10183		2.10199	2.10481	2.10667	2.10835
	1.33049	2.08753	2.09079	2.09079		2.02341	2.09446	2.09737	2.09759		2.08348	2.09249	2.09744	2.10108		2.10123	2.10402	2.10587	2.10755
	1.33793	2.09456	2.08943	2.10174		2.02361	2.09377	2.09666	2.09688		2.08293	2.09184	2.09674	2.10035		2.10048	2.10325	2.10508	2.10676
	1.34528	2.10303	2.09772	2.09748		2.0238	2.0931	2.09596	2.09619		2.08239	2.09121	2.09606	2.09963		2.09975	2.10249	2.10431	2.10598
	1.35253	2.10913	2.10498	2.0887		2.02398	2.09244	2.09527	2.09551		2.08187	2.09058	2.09538	2.09892		2.09903	2.10175	2.10355	2.10521
	1.35968	2.11006	2.10209	2.09811		2.02416	2.09179	2.0946	2.09484		2.08135	2.08997	2.09472	2.09823		2.09832	2.10102	2.10281	2.10446
	1.36673	2.10535	2.09224	2.09678		2.02432	2.09115	2.09394	2.09418		2.08084	2.08937	2.09407	2.09755		2.09763	2.1003	2.10208	2.10372
	1.3737	2.09706	2.08629	2.0872		2.02448	2.09053	2.09329	2.09354		2.08033	2.08878	2.09343	2.09688		2.09694	2.0996	2.10136	2.103
	1.38056	2.08864	2.08984	2.09457		2.02463	2.08991	2.09265	2.0929		2.07984	2.08819	2.0928	2.09622		2.09627	2.09891	2.10066	2.10229
	1.38734	2.08327	2.09763	2.09575		2.02478	2.08931	2.09202	2.09228		2.07935	2.08762	2.09218	2.09557		2.09561	2.09823	2.09996	2.10159
	1.39403	2.08257	2.09995	2.08617		2.02492	2.08871	2.09141	2.09166		2.07887	2.08706	2.09157	2.09493		2.09496	2.09756	2.09928	2.1009
	1.40063	2.08622	2.09369	2.09124		2.02505	2.08813	2.0908	2.09106		2.0784	2.0865	2.09097	2.09431		2.09433	2.0969	2.09861	2.10022
	1.40715	2.09227	2.08574	2.09436		2.02517	2.08755	2.0902	2.09047		2.07794	2.08596	2.09039	2.09369		2.0937	2.09625	2.09795	2.09955
