# Supplementary material for: Dust-concentration measurement based on Mie scattering of a laser beam
Source: PLoS One. 2017 Aug 2;12(8):e0181575. doi: 10.1371/journal.pone.0181575 (PMC5540421; doi:10.1371/journal.pone.0181575)
Supplement: S1 File — (ZIP) [file pone.0181575.s001.zip › empirical data/0.01i.xlsx]

## Sheet: Sheet1
1.1+0.01i			1.33+0.01i			1.5+0.01i			2.0+0.01i
	0	0		0	0		0	0		0	0
	1	0.0357565		1	0.121822		1	0.242479		1	0.82371
	2	0.113533		2	0.76436		2	1.8126		2	4.73206
	3	0.239365		3	1.78027		3	3.36306		3	3.05065
	4	0.398985		4	2.78226		4	3.971		4	1.86894
	5	0.587818		5	3.48415		5	3.81832		5	2.92356
	6	0.800026		6	3.7479		6	2.87911		6	2.70608
	7	1.028		7	3.61252		7	1.95713		7	2.20069
	8	1.26519		8	3.22921		8	1.89741		8	2.41345
	9	1.50613		9	2.74093		9	2.30539		9	2.78943
	10	1.74473		10	2.24924		10	2.7707		10	2.13453
	11	1.97484		11	1.90782		11	2.81913		11	2.30453
	12	2.19148		12	1.83548		12	2.51387		12	2.59324
	13	2.39055		13	2.04696		13	2.26734		13	2.18807
	14	2.56814		14	2.37091		14	2.05566		14	2.22096
	15	2.72109		15	2.59322		15	2.10323		15	2.49694
	16	2.84744		16	2.65975		16	2.41505		16	2.23418
	17	2.9461		17	2.59196		17	2.56549		17	2.15923
	18	3.01648		18	2.48585		18	2.4302		18	2.44039
	19	3.05889		19	2.30336		19	2.23631		19	2.24004
	20	3.07459		20	2.14362		20	2.11342		20	2.13543
	21	3.06542		21	2.01919		21	2.1101		21	2.36766
	22	3.03362		22	2.03191		22	2.24905		22	2.24261
	23	2.98201		23	2.1499		23	2.38175		23	2.12316
	24	2.91389		24	2.29217		24	2.37788		24	2.31974
	25	2.83267		25	2.39131		25	2.24867		25	2.23753
	26	2.74182		26	2.40442		26	2.11401		26	2.12805
	27	2.64491		27	2.36278		27	2.10506		27	2.27065
	28	2.54545		28	2.27472		28	2.19508		28	2.23189
	29	2.44666		29	2.18036		29	2.27688		29	2.13254
	30	2.35147		30	2.09366		30	2.30533		30	2.22523
	31	2.26251		31	2.06225		31	2.24995		31	2.22864
	32	2.182		32	2.09471		32	2.14002		32	2.13413
	33	2.11167		33	2.17692		33	2.09649		33	2.19631
	34	2.05274		34	2.25437		34	2.14755		34	2.21811
	35	2.00606		35	2.29254		35	2.22129		35	2.14089
	36	1.97194		36	2.28311		36	2.25771		36	2.17201
	37	1.95023		37	2.24213		37	2.22508		37	2.2045
	38	1.94039		38	2.18568		38	2.15308		38	2.14903
	39	1.94154		39	2.12779		39	2.10897		39	2.14979
	40	1.95249		40	2.08784		40	2.11979		40	2.19252
	41	1.97178		41	2.08477		41	2.1735		41	2.15447
	42	1.99782		42	2.12136		42	2.22093		42	2.13406
	43	2.02892		43	2.175		43	2.20796		43	2.18034
	44	2.06333		44	2.21729		44	2.15446		44	2.15779
	45	2.09933		45	2.22916		45	2.1134		45	2.12372
	46	2.13533		46	2.21251		46	2.10946		46	2.16739
	47	2.16985		47	2.1775		47	2.14466		47	2.15913
	48	2.20159		48	2.13686		48	2.18527		48	2.11728
	49	2.22945		49	2.10354		49	2.18904		49	2.15434
	50	2.2526		50	2.08889		50	2.15667		50	2.15891
	51	2.27044		51	2.0998		51	2.11646		51	2.11374
	52	2.28258		52	2.13016		52	2.10159		52	2.14216
	53	2.28891		53	2.16476		53	2.12563		53	2.15727
	54	2.28954		54	2.18567		54	2.15918		54	2.11189
	55	2.28478		55	2.18497		55	2.16991		55	2.13187
	56	2.27509		56	2.16568		56	2.1526		56	2.15339
	57	2.26113		57	2.13776		57	2.11974		57	2.11174
	58	2.24364		58	2.11124		58	2.09992		58	2.12317
	59	2.22346		59	2.09418		59	2.11108		59	2.14768
	60	2.20146		60	2.09227		60	2.1375		60	2.11297
	61	2.17855		61	2.10635		61	2.15401		61	2.11558
	62	2.15559		62	2.12985		62	2.14611		62	2.14132
	63	2.13341		63	2.15095		63	2.11981		63	2.11438
	64	2.11275		64	2.15938		64	2.1002		64	2.10952
	65	2.09426		65	2.15227		65	2.10251		65	2.13454
	66	2.07845		66	2.13431		66	2.12078		66	2.11535
	67	2.06571		67	2.11343		67	2.13861		67	2.10521
	68	2.05627		68	2.09704		68	2.13833		68	2.12733
	69	2.05022		69	2.09018		69	2.11934		69	2.1159
	70	2.04751		70	2.09472		70	2.10031		70	2.10226
	71	2.04798		71	2.10841		71	2.09648		71	2.12011
	72	2.05132		72	2.12487		72	2.10891		72	2.11592
	73	2.05716		73	2.1363		73	2.12533		73	2.1003
	74	2.06503		74	2.13738		74	2.12926		74	2.11331
	75	2.07444		75	2.1281		75	2.1174		75	2.1152
	76	2.08487		76	2.113		76	2.10076		76	2.09909
	77	2.0958		77	2.09841		77	2.09277		77	2.1072
	78	2.10673		78	2.08945		78	2.09977		78	2.11364
	79	2.11719		79	2.08861		79	2.1139		79	2.09848
	80	2.12678		80	2.09548		80	2.12058		80	2.10189
	81	2.13515		81	2.10681		81	2.1141		81	2.11132
	82	2.14203		82	2.11747		82	2.10035		82	2.09827
	83	2.14722		83	2.1225		83	2.0908		83	2.09735
	84	2.15058		84	2.11957		84	2.09335		84	2.10846
	85	2.15208		85	2.11017		85	2.10412		85	2.09816
	86	2.15172		86	2.09848		86	2.11215		86	2.09364
	87	2.14959		87	2.08912		87	2.11005		87	2.10524
	88	2.14585		88	2.08521		88	2.09933		88	2.09793
	89	2.14067		89	2.08753		89	2.08944		89	2.09079
	90	2.13432		90	2.09456		90	2.08875		90	2.10174
	91	2.12706		91	2.10303		91	2.09634		91	2.09748
	92	2.11919		92	2.10913		92	2.10438		92	2.0887
	93	2.11104		93	2.11006		93	2.10525		93	2.09811
	94	2.10289		94	2.10535		94	2.09772		94	2.09678
	95	2.09505		95	2.09706		95	2.08851		95	2.0872
	96	2.08778		96	2.08864		96	2.0854		96	2.09457
	97	2.08132		97	2.08327		97	2.09008		97	2.09575
	98	2.07585		98	2.08257		98	2.09747		98	2.08617
	99	2.0715		99	2.08622		99	2.1002		99	2.09124
	100	2.06835		100	2.09227		100	2.09547		100	2.09436
