# Supplementary material for: Dust-concentration measurement based on Mie scattering of a laser beam
Source: PLoS One. 2017 Aug 2;12(8):e0181575. doi: 10.1371/journal.pone.0181575 (PMC5540421; doi:10.1371/journal.pone.0181575)
Supplement: S1 File — (ZIP) [file pone.0181575.s001.zip › empirical data/0.03i.xlsx]

## Sheet: Sheet1
1.1+0.03i			1.33+0.03i			1.5+0.03i			2.0+0.03i
	0	0		0	0		0	0		0	0
	1	0.0900787		1	0.177116		1	0.296802		1	0.877063
	2	0.221819		2	0.86154		2	1.84117		2	4.64183
	3	0.391747		3	1.82864		3	3.26614		3	3.07179
	4	0.58206		4	2.71569		4	3.81661		4	2.0207
	5	0.786027		5	3.29965		5	3.62492		5	2.95814
	6	0.997359		6	3.50416		6	2.83255		6	2.71408
	7	1.20929		7	3.38584		7	2.12728		7	2.2499
	8	1.41625		8	3.06864		8	2.06046		8	2.48416
	9	1.61397		9	2.67595		9	2.35692		9	2.64623
	10	1.79867		10	2.31898		10	2.63748		10	2.22144
	11	1.96711		11	2.09804		11	2.673		11	2.37048
	12	2.11708		12	2.06026		12	2.49581		12	2.49358
	13	2.2472		13	2.17269		13	2.28895		13	2.24603
	14	2.35669		14	2.33523		14	2.16812		14	2.28516
	15	2.4454		15	2.45575		15	2.21785		15	2.40732
	16	2.51383		16	2.49652		16	2.3593		16	2.25315
	17	2.563		17	2.4661		17	2.42332		17	2.23718
	18	2.59427		18	2.39042		18	2.36616		18	2.34638
	19	2.60935		19	2.29438		19	2.26313		19	2.24613
	20	2.61019		20	2.20973		20	2.19339		20	2.21358
	21	2.59888		21	2.16263		21	2.19393		21	2.29395
	22	2.57755		22	2.16534		22	2.24971		22	2.24007
	23	2.54834		23	2.20435		23	2.29795		23	2.19654
	24	2.51331		24	2.25256		24	2.29002		24	2.25629
	25	2.47441		25	2.28552		25	2.23753		25	2.22922
	26	2.4334		26	2.2916		26	2.1886		26	2.18671
	27	2.39185		27	2.27242		27	2.1786		27	2.22638
	28	2.35111		28	2.23737		28	2.20301		28	2.21737
	29	2.3123		29	2.1997		29	2.23071		29	2.1798
	30	2.27629		30	2.17198		30	2.23498		30	2.20298
	31	2.24376		31	2.16188		31	2.21185		31	2.2056
	32	2.21512		32	2.16898		32	2.18076		32	2.17368
	33	2.19063		33	2.18575		33	2.16653		33	2.1856
	34	2.17033		34	2.20205		34	2.17525		34	2.19339
	35	2.15413		35	2.21005		35	2.19195		35	2.16856
	36	2.14181		36	2.20684		36	2.19826		36	2.17206
	37	2.13305		37	2.1943		37	2.1879		37	2.18181
	38	2.12745		38	2.17739		38	2.16944		38	2.16364
	39	2.12457		39	2.1619		39	2.15707		39	2.16148
	40	2.12394		40	2.15243		40	2.15778		40	2.1712
	41	2.12509		41	2.15071		41	2.1666		41	2.15858
	42	2.12754		42	2.1552		42	2.17243		42	2.15324
	43	2.13087		43	2.16206		43	2.16841		43	2.16153
	44	2.13468		44	2.16714		44	2.15741		44	2.1535
	45	2.13863		45	2.16776		45	2.14784		45	2.14658
	46	2.14243		46	2.16347		46	2.14556		46	2.15292
	47	2.14582		47	2.15582		47	2.14948		47	2.14836
	48	2.14865		48	2.14741		48	2.15353		48	2.14105
	49	2.15077		49	2.14078		49	2.15243		49	2.14536
	50	2.15212		50	2.13746		50	2.14615		50	2.14323
	51	2.15266		51	2.13749		51	2.13914		51	2.13632
	52	2.15241		52	2.13962		52	2.1359		52	2.13874
	53	2.15141		53	2.14196		53	2.13707		53	2.13821
	54	2.14974		54	2.14284		54	2.13949		54	2.13212
	55	2.14749		55	2.14145		55	2.13944		55	2.13297
	56	2.14476		56	2.138		56	2.13591		56	2.13336
	57	2.14166		57	2.13351		57	2.13104		57	2.12828
	58	2.1383		58	2.12925		58	2.12784		58	2.12794
	59	2.13481		59	2.12626		59	2.12751		59	2.12873
	60	2.13126		60	2.12494		60	2.12867		60	2.1247
	61	2.12777		61	2.12501		61	2.12887		61	2.12352
	62	2.1244		62	2.12567		62	2.12689		62	2.12437
	63	2.12121		63	2.12605		63	2.12357		63	2.12131
	64	2.11827		64	2.1255		64	2.12081		64	2.11961
	65	2.11559		65	2.12386		65	2.11979		65	2.1203
	66	2.11321		66	2.12143		66	2.12007		66	2.11806
	67	2.11112		67	2.11878		67	2.12018		67	2.1161
	68	2.10932		68	2.11652		68	2.11902		68	2.11653
	69	2.10779		69	2.11502		69	2.11678		69	2.11494
	70	2.10652		70	2.11431		70	2.11454		70	2.11293
	71	2.10548		71	2.11412		71	2.11329		71	2.11304
	72	2.10463		72	2.11402		72	2.11303		72	2.11195
	73	2.10393		73	2.11362		73	2.11294		73	2.11002
	74	2.10336		74	2.11271		74	2.11219		74	2.10983
	75	2.10288		75	2.11131		75	2.11065		75	2.10908
	76	2.10245		76	2.10965		76	2.1089		76	2.10732
	77	2.10204		77	2.10803		77	2.10765		77	2.10688
	78	2.10164		78	2.10672		78	2.10709		78	2.10634
	79	2.10122		79	2.10582		79	2.10682		79	2.10479
	80	2.10076		80	2.10527		80	2.10626		80	2.10415
	81	2.10025		81	2.10489		81	2.10516		81	2.10374
	82	2.09969		82	2.10446		82	2.10381		82	2.1024
	83	2.09907		83	2.10382		83	2.10266		83	2.10163
	84	2.09839		84	2.10292		84	2.10197		84	2.10126
	85	2.09766		85	2.10182		85	2.10156		85	2.10013
	86	2.09687		86	2.10068		86	2.10107		86	2.09928
	87	2.09605		87	2.09962		87	2.10025		87	2.09892
	88	2.09519		88	2.09876		88	2.09919		88	2.09797
	89	2.09431		89	2.09811		89	2.09819		89	2.09709
	90	2.09341		90	2.0976		90	2.09746		90	2.0967
	91	2.09252		91	2.09713		91	2.09697		91	2.0959
	92	2.09163		92	2.09659		92	2.0965		92	2.09504
	93	2.09075		93	2.09593		93	2.09585		93	2.09461
	94	2.0899		94	2.09515		94	2.09501		94	2.09393
	95	2.08907		95	2.09431		95	2.09415		95	2.0931
	96	2.08828		96	2.09348		96	2.09344		96	2.09263
	97	2.08752		97	2.09274		97	2.09292		97	2.09204
	98	2.0868		98	2.0921		98	2.09245		98	2.09126
	99	2.08611		99	2.09156		99	2.09189		99	2.09076
	100	2.08546		100	2.09107		100	2.09121		100	2.09024
