# Supplementary material for: Dust-concentration measurement based on Mie scattering of a laser beam
Source: PLoS One. 2017 Aug 2;12(8):e0181575. doi: 10.1371/journal.pone.0181575 (PMC5540421; doi:10.1371/journal.pone.0181575)
Supplement: S1 File — (ZIP) [file pone.0181575.s001.zip › empirical data/0.1i.xlsx]

## Sheet: Sheet1
1.1+0.1i			1.33+0.1i			1.5+0.1i			2.0+0.1i
	0	0		0	0		0	0		0	0
	1	0.27527		1	0.365618		1	0.48237		1	1.05894
	2	0.564983		2	1.153		2	1.94148		2	4.29117
	3	0.83833		3	1.96091		3	3.022		3	3.08563
	4	1.08144		4	2.55272		4	3.36986		4	2.30577
	5	1.2931		5	2.86716		5	3.15369		5	2.80757
	6	1.47416		6	2.93959		6	2.71145		6	2.65257
	7	1.62622		7	2.85063		7	2.40444		7	2.39387
	8	1.75163		8	2.68781		8	2.34255		8	2.48234
	9	1.85327		9	2.52256		9	2.40675		9	2.48555
	10	1.93417		10	2.39853		10	2.45979		10	2.35746
	11	1.9973		11	2.32937		11	2.4497		11	2.37679
	12	2.04552		12	2.30577		12	2.39525		12	2.3814
	13	2.08145		13	2.3078		13	2.33827		13	2.3238
	14	2.10742		14	2.31644		14	2.30732		14	2.31763
	15	2.12548		15	2.31977		15	2.30253		15	2.32017
	16	2.13737		16	2.31377		16	2.30554		16	2.29121
	17	2.14455		17	2.29996		17	2.30089		17	2.28033
	18	2.14822		18	2.28241		18	2.2864		18	2.2794
	19	2.14935		19	2.26523		19	2.26897		19	2.26358
	20	2.1487		20	2.25111		20	2.25559		20	2.25346
	21	2.14686		21	2.24089		21	2.24806		21	2.25031
	22	2.14428		22	2.23392		22	2.24364		22	2.24079
	23	2.14129		23	2.22884		23	2.23875		23	2.23247
	24	2.13812		24	2.22432		24	2.23201		24	2.22846
	25	2.13493		25	2.21951		25	2.22433		25	2.22196
	26	2.13183		26	2.21417		26	2.21734		26	2.21537
	27	2.12889		27	2.20847		27	2.21181		27	2.21123
	28	2.12613		28	2.20279		28	2.20738		28	2.20631
	29	2.12357		29	2.19746		29	2.20322		29	2.20107
	30	2.12121		30	2.19267		30	2.19883		30	2.19715
	31	2.11903		31	2.18842		31	2.19428		31	2.19314
	32	2.11701		32	2.18461		32	2.18992		32	2.18888
	33	2.11515		33	2.18108		33	2.18598		33	2.18533
	34	2.11342		34	2.1777		34	2.18245		34	2.18191
	35	2.1118		35	2.17441		35	2.17915		35	2.17837
	36	2.11028		36	2.17118		36	2.17591		36	2.17521
	37	2.10884		37	2.16805		37	2.17271		37	2.17222
	38	2.10747		38	2.16503		38	2.16962		38	2.1692
	39	2.10616		39	2.16216		39	2.16669		39	2.1664
	40	2.10491		40	2.15944		40	2.16395		40	2.16375
	41	2.1037		41	2.15687		41	2.16134		41	2.16113
	42	2.10253		42	2.15442		42	2.15882		42	2.15864
	43	2.1014		43	2.15206		43	2.15637		43	2.15627
	44	2.10031		44	2.14979		44	2.154		44	2.15396
	45	2.09924		45	2.1476		45	2.15173		45	2.15173
	46	2.09821		46	2.14548		46	2.14955		46	2.14961
	47	2.0972		47	2.14343		47	2.14746		47	2.14755
	48	2.09622		48	2.14145		48	2.14544		48	2.14555
	49	2.09527		49	2.13954		49	2.14348		49	2.14363
	50	2.09434		50	2.1377		50	2.14158		50	2.14177
	51	2.09343		51	2.13592		51	2.13974		51	2.13996
	52	2.09255		52	2.1342		52	2.13797		52	2.13822
	53	2.09168		53	2.13254		53	2.13625		53	2.13653
	54	2.09084		54	2.13093		54	2.13459		54	2.13489
	55	2.09002		55	2.12936		55	2.13298		55	2.1333
	56	2.08922		56	2.12784		56	2.13141		56	2.13176
	57	2.08844		57	2.12637		57	2.12989		57	2.13026
	58	2.08768		58	2.12494		58	2.12842		58	2.1288
	59	2.08693		59	2.12354		59	2.12698		59	2.12738
	60	2.0862		60	2.12219		60	2.12559		60	2.12601
	61	2.08549		61	2.12088		61	2.12424		61	2.12467
	62	2.0848		62	2.1196		62	2.12292		62	2.12336
	63	2.08412		63	2.11836		63	2.12163		63	2.12209
	64	2.08345		64	2.11714		64	2.12038		64	2.12085
	65	2.0828		65	2.11596		65	2.11916		65	2.11965
	66	2.08216		66	2.11481		66	2.11797		66	2.11847
	67	2.08154		67	2.11369		67	2.11681		67	2.11732
	68	2.08092		68	2.11259		68	2.11568		68	2.1162
	69	2.08032		69	2.11152		69	2.11458		69	2.11511
	70	2.07974		70	2.11048		70	2.1135		70	2.11404
	71	2.07916		71	2.10946		71	2.11245		71	2.113
	72	2.0786		72	2.10847		72	2.11142		72	2.11198
	73	2.07804		73	2.1075		73	2.11042		73	2.11098
	74	2.0775		74	2.10654		74	2.10944		74	2.11
	75	2.07696		75	2.10562		75	2.10848		75	2.10905
	76	2.07644		76	2.10471		76	2.10754		76	2.10812
	77	2.07593		77	2.10382		77	2.10662		77	2.10721
	78	2.07542		78	2.10295		78	2.10572		78	2.10631
	79	2.07492		79	2.10209		79	2.10484		79	2.10544
	80	2.07444		80	2.10126		80	2.10398		80	2.10458
	81	2.07396		81	2.10044		81	2.10314		81	2.10374
	82	2.07349		82	2.09964		82	2.10231		82	2.10292
	83	2.07302		83	2.09886		83	2.1015		83	2.10211
	84	2.07257		84	2.09809		84	2.10071		84	2.10132
	85	2.07212		85	2.09733		85	2.09993		85	2.10055
	86	2.07168		86	2.0966		86	2.09916		86	2.09978
	87	2.07125		87	2.09587		87	2.09841		87	2.09904
	88	2.07082		88	2.09516		88	2.09768		88	2.09831
	89	2.0704		89	2.09446		89	2.09696		89	2.09759
	90	2.06999		90	2.09377		90	2.09625		90	2.09688
	91	2.06958		91	2.0931		91	2.09555		91	2.09619
	92	2.06918		92	2.09244		92	2.09487		92	2.09551
	93	2.06879		93	2.09179		93	2.0942		93	2.09484
	94	2.0684		94	2.09115		94	2.09354		94	2.09418
	95	2.06802		95	2.09053		95	2.0929		95	2.09354
	96	2.06764		96	2.08991		96	2.09226		96	2.0929
	97	2.06727		97	2.08931		97	2.09163		97	2.09228
	98	2.0669		98	2.08871		98	2.09102		98	2.09166
	99	2.06654		99	2.08813		99	2.09042		99	2.09106
	100	2.06619		100	2.08755		100	2.08982		100	2.09047
