# Supplementary material for: Dust-concentration measurement based on Mie scattering of a laser beam
Source: PLoS One. 2017 Aug 2;12(8):e0181575. doi: 10.1371/journal.pone.0181575 (PMC5540421; doi:10.1371/journal.pone.0181575)
Supplement: S1 File — (ZIP) [file pone.0181575.s001.zip › empirical data/0i100.xlsx]

## Sheet: Sheet1
1.1			1.33		1.5		2
	0	0		0		0		0
	1	0.00834163		0.093924		0.215098		0.79683
	2	0.0575611		0.712948		1.79842		4.77044
	3	0.158335		1.7534		3.41806		3.03617
	4	0.299045		2.81969		4.05245		1.74766
	5	0.477048		3.59103		3.92783		2.85252
	6	0.687336		3.88916		2.90389		2.68544
	7	0.92234		3.73959		1.84827		2.17232
	8	1.1757		3.31582		1.77772		2.30773
	9	1.44193		2.78308		2.23842		2.91622
	10	1.71399		2.20655		2.882		2.04365
	11	1.98414		1.77411		2.87632		2.17589
	12	2.24607		1.6604		2.476		2.6695
	13	2.49415		1.94134		2.28144		2.13569
	14	2.72221		2.42706		1.95182		2.11352
	15	2.92471		2.70948		1.98471		2.53943
	16	3.09789		2.79262		2.41993		2.23699
	17	3.23875		2.65652		2.67616		2.02794
	18	3.34453		2.58361		2.46031		2.54056
	19	3.41378		2.27445		2.18185		2.32162
	20	3.44678		2.14011		2.03584		1.99724
	21	3.44445		1.86252		2.08225		2.43218
	22	3.40819		1.86144		2.22407		2.32698
	23	3.34078		2.07986		2.41686		2.0071
	24	3.24614		2.31639		2.46486		2.37639
	25	3.12835		2.49833		2.24975		2.38229
	26	2.99181		2.49681		1.98607		2.04746
	27	2.84177		2.44471		2.02009		2.3241
	28	2.68376		2.27807		2.20479		2.23357
	29	2.52285		2.17133		2.29929		2.07961
	30	2.36398		1.99841		2.35276		2.23337
	31	2.21225		1.92978		2.3204		2.19789
	32	2.07221		1.96419		2.06707		2.09626
	33	1.94747		2.16789		1.98485		2.19833
	34	1.84114		2.34065		2.11976		2.2148
	35	1.75595		2.40994		2.26267		2.1377
	36	1.69356		2.36536		2.3409		2.18767
	37	1.65455		2.26913		2.26586		2.13272
	38	1.63899		2.21697		2.17952		2.23743
	39	1.64628		2.09109		2.05613		2.14546
	40	1.67479		1.98764		2.04007		2.12578
	41	1.72207		1.95343		2.2386		2.22127
	42	1.78544		2.0532		2.33152		2.1119
	43	1.86175		2.1763		2.25863		2.13929
	44	1.94724		2.35463		2.14987		2.23855
	45	2.03799		2.32184		2.09579		2.1089
	46	2.13034		2.26954		2.0484		2.14448
	47	2.22066		2.21809		2.12584		2.21326
	48	2.30534		2.10204		2.29678		2.12101
	49	2.3813		2.03923		2.26476		2.13413
	50	2.44616		1.97989		2.17107		2.20724
	51	2.49789		2.02515		2.13157		2.13042
	52	2.53494		2.07542		2.0085		2.12052
	53	2.55654		2.259		2.10129		2.23006
	54	2.56268		2.29237		2.24297		2.0884
	55	2.55363		2.27392		2.23004		2.11511
	56	2.53015		2.19407		2.18943		2.23817
	57	2.49364		2.12451		2.08894		2.02631
	58	2.44583		2.0821		2.00588		2.10993
	59	2.38853		2.03333		2.07283		2.21693
	60	2.32379		1.99794		2.13728		2.00051
	61	2.25406		2.02562		2.23686		2.09375
	62	2.18184		2.13563		2.20739		2.20237
	63	2.10957		2.21804		2.07253		2.01286
	64	2.03991		2.27547		2.02384		2.07906
	65	1.9756		2.21894		2.06731		2.20114
	66	1.91906		2.13814		2.08867		2.03103
	67	1.87236		2.08231		2.18436		2.08687
	68	1.83733		2.05542		2.20151		2.18823
	69	1.8154		2.01834		2.09617		2.05258
	70	1.80724		2.02147		2.05747		2.13595
	71	1.81292		2.07957		2.02991		2.16253
	72	1.83205		2.12732		2.07393		2.08353
	73	1.86351		2.23581		2.18822		2.12892
	74	1.90532		2.2322		2.1671		2.14257
	75	1.9549		2.1793		2.12497		2.11231
	76	2.0094		2.09399		2.09477		2.11414
	77	2.06577		2.04453		2.01029		2.14039
	78	2.12116		2.02748		2.06206		2.12595
	79	2.1733		2.03148		2.17132		2.10875
	80	2.22054		2.04727		2.16171		2.1208
	81	2.26158		2.08944		2.14825		2.12453
	82	2.29543		2.17138		2.11395		2.12033
	83	2.32155		2.2066		2.03011		2.04162
	84	2.33969		2.20419		2.05619		2.12095
	85	2.34969		2.13356		2.14763		2.13589
	86	2.35162		2.06189		2.16969		1.99593
	87	2.34601		2.02347		2.16033		2.12199
	88	2.33351		2.04086		2.1361		2.13532
	89	2.31451		2.03189		2.05669		1.98335
	90	2.28897		2.06681		2.04769		2.12032
	91	2.25642		2.12871		2.1076		2.12729
	92	2.21661		2.15257		2.14535		1.99332
	93	2.17051		2.1967		2.15955		2.11447
	94	2.12022		2.16055		2.10525		2.12795
	95	2.0682		2.09617		2.04938		2.00919
	96	2.01712		2.03394		2.04193		2.11434
	97	1.96997		2.03205		2.05427		2.13402
	98	1.92957		2.02864		2.15739		2.01979
	99	1.89799		2.05133		2.1588		2.15193
	100	1.87647		2.10109		2.09439		2.13622
