# Supplementary material for: Dust-concentration measurement based on Mie scattering of a laser beam
Source: PLoS One. 2017 Aug 2;12(8):e0181575. doi: 10.1371/journal.pone.0181575 (PMC5540421; doi:10.1371/journal.pone.0181575)
Supplement: S1 File — (ZIP) [file pone.0181575.s001.zip › empirical data/0i200.xlsx]

## Sheet: Sheet1
1.33		1.5		2
	0		0		0
	0.093924		0.215098		0.79683
	0.712948		1.79842		4.77044
	1.7534		3.41806		3.03617
	2.81969		4.05245		1.74766
	3.59103		3.92783		2.85252
	3.88916		2.90389		2.68544
	3.73959		1.84827		2.17232
	3.31582		1.77772		2.30773
	2.78308		2.23842		2.91622
	2.20655		2.882		2.04365
	1.77411		2.87632		2.17589
	1.6604		2.476		2.6695
	1.94134		2.28144		2.13569
	2.42706		1.95182		2.11352
	2.70948		1.98471		2.53943
	2.79262		2.41993		2.23699
	2.65652		2.67616		2.02794
	2.58361		2.46031		2.54056
	2.27445		2.18185		2.32162
	2.14011		2.03584		1.99724
	1.86252		2.08225		2.43218
	1.86144		2.22407		2.32698
	2.07986		2.41686		2.0071
	2.31639		2.46486		2.37639
	2.49833		2.24975		2.38229
	2.49681		1.98607		2.04746
	2.44471		2.02009		2.3241
	2.27807		2.20479		2.23357
	2.17133		2.29929		2.07961
	1.99841		2.35276		2.23337
	1.92978		2.3204		2.19789
	1.96419		2.06707		2.09626
	2.16789		1.98485		2.19833
	2.34065		2.11976		2.2148
	2.40994		2.26267		2.1377
	2.36536		2.3409		2.18767
	2.26913		2.26586		2.13272
	2.21697		2.17952		2.23743
	2.09109		2.05613		2.14546
	1.98764		2.04007		2.12578
	1.95343		2.2386		2.22127
	2.0532		2.33152		2.1119
	2.1763		2.25863		2.13929
	2.35463		2.14987		2.23855
	2.32184		2.09579		2.1089
	2.26954		2.0484		2.14448
	2.21809		2.12584		2.21326
	2.10204		2.29678		2.12101
	2.03923		2.26476		2.13413
	1.97989		2.17107		2.20724
	2.02515		2.13157		2.13042
	2.07542		2.0085		2.12052
	2.259		2.10129		2.23006
	2.29237		2.24297		2.0884
	2.27392		2.23004		2.11511
	2.19407		2.18943		2.23817
	2.12451		2.08894		2.02631
	2.0821		2.00588		2.10993
	2.03333		2.07283		2.21693
	1.99794		2.13728		2.00051
	2.02562		2.23686		2.09375
	2.13563		2.20739		2.20237
	2.21804		2.07253		2.01286
	2.27547		2.02384		2.07906
	2.21894		2.06731		2.20114
	2.13814		2.08867		2.03103
	2.08231		2.18436		2.08687
	2.05542		2.20151		2.18823
	2.01834		2.09617		2.05258
	2.02147		2.05747		2.13595
	2.07957		2.02991		2.16253
	2.12732		2.07393		2.08353
	2.23581		2.18822		2.12892
	2.2322		2.1671		2.14257
	2.1793		2.12497		2.11231
	2.09399		2.09477		2.11414
	2.04453		2.01029		2.14039
	2.02748		2.06206		2.12595
	2.03148		2.17132		2.10875
	2.04727		2.16171		2.1208
	2.08944		2.14825		2.12453
	2.17138		2.11395		2.12033
	2.2066		2.03011		2.04162
	2.20419		2.05619		2.12095
	2.13356		2.14763		2.13589
	2.06189		2.16969		1.99593
	2.02347		2.16033		2.12199
	2.04086		2.1361		2.13532
	2.03189		2.05669		1.98335
	2.06681		2.04769		2.12032
	2.12871		2.1076		2.12729
	2.15257		2.14535		1.99332
	2.1967		2.15955		2.11447
	2.16055		2.10525		2.12795
	2.09617		2.04938		2.00919
	2.03394		2.04193		2.11434
	2.03205		2.05427		2.13402
	2.02864		2.15739		2.01979
	2.05133		2.1588		2.15193
	2.10109		2.09439		2.13622
	2.12221		2.06415		2.03014
	2.17593		2.03741		2.14888
	2.1733		2.03045		2.13853
	2.12768		2.11432		2.04342
	2.06144		2.13478		2.13362
	2.01609		2.10944		2.15745
	2.01059		2.09287		2.05534
	2.05152		2.02086		2.1121
	2.06763		2.03191		2.10627
	2.09962		2.10838		2.0612
	2.1424		2.11212		2.09505
	2.14377		2.12423		2.05866
	2.15051		2.10954		2.06592
	2.09838		2.02476		2.08677
	2.0396		2.03705		2.0413
	2.00134		2.09223		2.0787
	2.04035		2.10242		2.07934
	2.05389		2.14321		2.03587
	2.08872		2.11848		2.0972
	2.14207		2.04467		2.06761
	2.12418		2.03922		2.03934
	2.14555		2.07661		2.11376
	2.12264		2.1041		2.06129
	2.07438		2.13119		2.04395
	2.02382		2.13125		2.12818
	2.00859		2.07825		2.06715
	2.01977		2.03686		2.04032
	2.07178		2.05286		2.17386
	2.1007		2.10773		2.08224
	2.12079		2.1202		2.03094
	2.13589		2.10771		2.15859
	2.1121		2.10097		2.10406
	2.09499		2.04165		2.02468
	2.05039		2.02423		2.15115
	2.01608		2.07754		2.06728
	2.00519		2.11002		2.02588
	2.05435		2.09586		2.13389
	2.07868		2.08989		2.0393
	2.1097		2.03935		2.03069
	2.13504		2.01869		2.11117
	2.11147		2.07081		2.0391
	2.10689		2.08323		2.03557
	2.07617		2.10455		2.09314
	2.03276		2.10628		2.04757
	2.01008		2.03429		2.04499
	2.02793		2.02885		2.08181
	2.05		2.06093		2.05409
	2.09407		2.06602		2.06099
	2.11213		2.1097		2.07136
	2.11438		2.11014		2.05869
	2.11268		2.04801		2.07922
	2.08062		2.03839		2.06228
	2.05369		2.05073		2.06314
	2.02007		2.06118		2.10066
	2.00989		2.10492		2.0609
	2.02542		2.11148		2.06338
	2.07869		2.06594		2.10951
	2.10311		2.0416		2.07205
	2.12326		2.0451		2.05797
	2.11211		2.06222		2.11133
	2.0799		2.09394		2.05398
	2.07013		2.11832		2.05183
	2.04042		2.08894		2.11324
	2.01777		2.04522		2.00956
	2.01389		2.03966		2.05104
	2.04777		2.06641		2.1115
	2.07807		2.08223		1.99652
	2.11143		2.0954		2.05494
	2.11408		2.09985		2.10518
	2.09065		2.05204		2.00315
	2.07484		2.02122		2.05676
	2.04777		2.04719		2.09869
	2.03174		2.06621		2.01759
	2.01891		2.08474		2.05564
	2.02483		2.09819		2.09653
	2.04806		2.05052		2.0294
	2.09317		2.02852		2.05585
	2.11085		2.04502		2.09529
	2.10587		2.04584		2.03639
	2.08519		2.08544		2.0608
	2.04568		2.10169		2.09183
	2.03705		2.05232		2.04402
	2.02392		2.0398		2.07923
	2.02529		2.03961		2.0911
	2.03732		2.03696		2.05347
	2.07028		2.08311		2.07812
	2.09148		2.09888		2.08357
	2.10631		2.06534		2.06137
	2.1154		2.04821		2.07417
	2.06474		2.03476		2.02513
	2.04581		2.03644		2.06592
	2.02603		2.07131		2.0731
	2.0225		2.09213		2.00534
	2.02981		2.08		2.06974
	2.05022		2.05216		2.0754
	2.07298		2.03518		1.99947
	2.09903		2.03997		2.07537
	2.09789		2.05941		2.07714
	2.07916		2.09236		2.00265
	2.05556		2.09209		2.07881
