# Supplementary material for: Dust-concentration measurement based on Mie scattering of a laser beam
Source: PLoS One. 2017 Aug 2;12(8):e0181575. doi: 10.1371/journal.pone.0181575 (PMC5540421; doi:10.1371/journal.pone.0181575)
Supplement: S1 File — (ZIP) [file pone.0181575.s001.zip › empirical data/Extinction efficiency.xlsx]

## Sheet: Sheet1
1.33+0.01i		Qext	1.33+0.03i		Qext	1.33+0.1i		Qext	0i
	0	0		0	0		0	0		0
	1	0.121822		1	0.177116		1	0.365618		0.093924
	2	0.76436		2	0.86154		2	1.153		0.712948
	3	1.78027		3	1.82864		3	1.96091		1.7534
	4	2.78226		4	2.71569		4	2.55272		2.81969
	5	3.48415		5	3.29965		5	2.86716		3.59103
	6	3.7479		6	3.50416		6	2.93959		3.88916
	7	3.61252		7	3.38584		7	2.85063		3.73959
	8	3.22921		8	3.06864		8	2.68781		3.31582
	9	2.74093		9	2.67595		9	2.52256		2.78308
	10	2.24924		10	2.31898		10	2.39853		2.20655
	11	1.90782		11	2.09804		11	2.32937		1.77411
	12	1.83548		12	2.06026		12	2.30577		1.6604
	13	2.04696		13	2.17269		13	2.3078		1.94134
	14	2.37091		14	2.33523		14	2.31644		2.42706
	15	2.59322		15	2.45575		15	2.31977		2.70948
	16	2.65975		16	2.49652		16	2.31377		2.79262
	17	2.59196		17	2.4661		17	2.29996		2.65652
	18	2.48585		18	2.39042		18	2.28241		2.58361
	19	2.30336		19	2.29438		19	2.26523		2.27445
	20	2.14362		20	2.20973		20	2.25111		2.14011
	21	2.01919		21	2.16263		21	2.24089		1.86252
	22	2.03191		22	2.16534		22	2.23392		1.86144
	23	2.1499		23	2.20435		23	2.22884		2.07986
	24	2.29217		24	2.25256		24	2.22432		2.31639
	25	2.39131		25	2.28552		25	2.21951		2.49833
	26	2.40442		26	2.2916		26	2.21417		2.49681
	27	2.36278		27	2.27242		27	2.20847		2.44471
	28	2.27472		28	2.23737		28	2.20279		2.27807
	29	2.18036		29	2.1997		29	2.19746		2.17133
	30	2.09366		30	2.17198		30	2.19267		1.99841
	31	2.06225		31	2.16188		31	2.18842		1.92978
	32	2.09471		32	2.16898		32	2.18461		1.96419
	33	2.17692		33	2.18575		33	2.18108		2.16789
	34	2.25437		34	2.20205		34	2.1777		2.34065
	35	2.29254		35	2.21005		35	2.17441		2.40994
	36	2.28311		36	2.20684		36	2.17118		2.36536
	37	2.24213		37	2.1943		37	2.16805		2.26913
	38	2.18568		38	2.17739		38	2.16503		2.21697
	39	2.12779		39	2.1619		39	2.16216		2.09109
	40	2.08784		40	2.15243		40	2.15944		1.98764
	41	2.08477		41	2.15071		41	2.15687		1.95343
	42	2.12136		42	2.1552		42	2.15442		2.0532
	43	2.175		43	2.16206		43	2.15206		2.1763
	44	2.21729		44	2.16714		44	2.14979		2.35463
	45	2.22916		45	2.16776		45	2.1476		2.32184
	46	2.21251		46	2.16347		46	2.14548		2.26954
	47	2.1775		47	2.15582		47	2.14343		2.21809
	48	2.13686		48	2.14741		48	2.14145		2.10204
	49	2.10354		49	2.14078		49	2.13954		2.03923
	50	2.08889		50	2.13746		50	2.1377		1.97989
	51	2.0998		51	2.13749		51	2.13592		2.02515
	52	2.13016		52	2.13962		52	2.1342		2.07542
	53	2.16476		53	2.14196		53	2.13254		2.259
	54	2.18567		54	2.14284		54	2.13093		2.29237
	55	2.18497		55	2.14145		55	2.12936		2.27392
	56	2.16568		56	2.138		56	2.12784		2.19407
	57	2.13776		57	2.13351		57	2.12637		2.12451
	58	2.11124		58	2.12925		58	2.12494		2.0821
	59	2.09418		59	2.12626		59	2.12354		2.03333
	60	2.09227		60	2.12494		60	2.12219		1.99794
	61	2.10635		61	2.12501		61	2.12088		2.02562
	62	2.12985		62	2.12567		62	2.1196		2.13563
	63	2.15095		63	2.12605		63	2.11836		2.21804
	64	2.15938		64	2.1255		64	2.11714		2.27547
	65	2.15227		65	2.12386		65	2.11596		2.21894
	66	2.13431		66	2.12143		66	2.11481		2.13814
	67	2.11343		67	2.11878		67	2.11369		2.08231
	68	2.09704		68	2.11652		68	2.11259		2.05542
	69	2.09018		69	2.11502		69	2.11152		2.01834
	70	2.09472		70	2.11431		70	2.11048		2.02147
	71	2.10841		71	2.11412		71	2.10946		2.07957
	72	2.12487		72	2.11402		72	2.10847		2.12732
	73	2.1363		73	2.11362		73	2.1075		2.23581
	74	2.13738		74	2.11271		74	2.10654		2.2322
	75	2.1281		75	2.11131		75	2.10562		2.1793
	76	2.113		76	2.10965		76	2.10471		2.09399
	77	2.09841		77	2.10803		77	2.10382		2.04453
	78	2.08945		78	2.10672		78	2.10295		2.02748
	79	2.08861		79	2.10582		79	2.10209		2.03148
	80	2.09548		80	2.10527		80	2.10126		2.04727
	81	2.10681		81	2.10489		81	2.10044		2.08944
	82	2.11747		82	2.10446		82	2.09964		2.17138
	83	2.1225		83	2.10382		83	2.09886		2.2066
	84	2.11957		84	2.10292		84	2.09809		2.20419
	85	2.11017		85	2.10182		85	2.09733		2.13356
	86	2.09848		86	2.10068		86	2.0966		2.06189
	87	2.08912		87	2.09962		87	2.09587		2.02347
	88	2.08521		88	2.09876		88	2.09516		2.04086
	89	2.08753		89	2.09811		89	2.09446		2.03189
	90	2.09456		90	2.0976		90	2.09377		2.06681
	91	2.10303		91	2.09713		91	2.0931		2.12871
	92	2.10913		92	2.09659		92	2.09244		2.15257
	93	2.11006		93	2.09593		93	2.09179		2.1967
	94	2.10535		94	2.09515		94	2.09115		2.16055
	95	2.09706		95	2.09431		95	2.09053		2.09617
	96	2.08864		96	2.09348		96	2.08991		2.03394
	97	2.08327		97	2.09274		97	2.08931		2.03205
	98	2.08257		98	2.0921		98	2.08871		2.02864
	99	2.08622		99	2.09156		99	2.08813		2.05133
	100	2.09227		100	2.09107		100	2.08755		2.10109
