# Supplementary material for: Dust-concentration measurement based on Mie scattering of a laser beam
Source: PLoS One. 2017 Aug 2;12(8):e0181575. doi: 10.1371/journal.pone.0181575 (PMC5540421; doi:10.1371/journal.pone.0181575)
Supplement: S1 File — (ZIP) [file pone.0181575.s001.zip › empirical data/Refractive index:1.57.xlsx]

## Sheet: Sheet1
pm1 redius=0.5 x=4.965	0	255.448	redius=0.5 x=12.59	0	8604.1	redius=0.5 x=49.65	0	1.75114e+06
	0.015708	254.96		0.015708	8508.33		0.015708	1.4866e+06
	0.0314159	253.503		0.0314159	8226.43		0.0314159	883041
	0.0471239	251.091		0.0471239	7774.14		0.0471239	324711
	0.0628319	247.747		0.0628319	7176.34		0.0628319	47017.3
	0.0785398	243.505		0.0785398	6465.04		0.0785398	4839.74
	0.0942478	238.405		0.0942478	5677		0.0942478	29066.3
	0.109956	232.497		0.109956	4850.92		0.109956	25607.6
	0.125664	225.837		0.125664	4024.71		0.125664	6611.62
	0.141372	218.489		0.141372	3232.92		0.141372	1964.8
	0.15708	210.52		0.15708	2504.64		0.15708	7184.3
	0.172788	202.006		0.172788	1861.91		0.172788	6944.34
	0.188496	193.022		0.188496	1318.94		0.188496	2304.66
	0.204204	183.648		0.204204	881.91		0.204204	1259.17
	0.219911	173.966		0.219911	549.566		0.219911	3106.37
	0.235619	164.057		0.235619	314.262		0.235619	2966.81
	0.251327	154.003		0.251327	163.48		0.251327	1222.74
	0.267035	143.884		0.267035	81.5433		0.267035	924.704
	0.282743	133.777		0.282743	51.3743		0.282743	1742.98
	0.298451	123.757		0.298451	56.1288		0.298451	1622.86
	0.314159	113.894		0.314159	80.5538		0.314159	815.351
	0.329867	104.254		0.329867	111.984		0.329867	725.932
	0.345575	94.8955		0.345575	140.927		0.345575	1135
	0.361283	85.8737		0.361283	161.237		0.361283	1039.43
	0.376991	77.2359		0.376991	169.93		0.376991	617.978
	0.392699	69.0232		0.392699	166.706		0.392699	593.591
	0.408407	61.2697		0.408407	153.287		0.408407	813.393
	0.424115	54.0026		0.424115	132.676		0.424115	741.797
	0.439823	47.2421		0.439823	108.415		0.439823	503.981
	0.455531	41.0016		0.455531	83.958		0.455531	499.304
	0.471239	35.288		0.471239	62.1765		0.471239	623
	0.486947	30.1017		0.486947	45.0611		0.486947	571.298
	0.502655	25.4374		0.502655	33.5993		0.502655	429.257
	0.518363	21.2841		0.518363	27.8201		0.518363	429.038
	0.534071	17.6262		0.534071	26.9651		0.534071	500.839
	0.549779	14.4433		0.549779	29.7392		0.549779	464.415
	0.565487	11.7115		0.565487	34.5925		0.565487	375.625
	0.581195	9.40343		0.581195	39.9877		0.581195	374.942
	0.596903	7.48936		0.596903	44.6188		0.596903	417.471
	0.612611	5.93747		0.612611	47.5587		0.612611	392.288
	0.628319	4.71457		0.628319	48.3267		0.628319	334.582
	0.644026	3.78673		0.644026	46.8798		0.644026	332.217
	0.659734	3.11975		0.659734	43.5422		0.659734	357.66
	0.675442	2.67977		0.675442	38.8932		0.675442	340.522
	0.69115	2.43366		0.69115	33.6363		0.69115	301.716
	0.706858	2.3495		0.706858	28.4716		0.706858	297.747
	0.722566	2.39693		0.722566	23.9899		0.722566	312.904
	0.738274	2.54746		0.738274	20.5996		0.738274	301.404
	0.753982	2.77477		0.753982	18.4927		0.753982	274.534
	0.76969	3.05484		0.76969	17.6485		0.76969	269.411
	0.785398	3.36616		0.785398	17.8677		0.785398	278.184
	0.801106	3.68981		0.801106	18.8291		0.801106	270.557
	0.816814	4.00943		0.816814	20.1547		0.816814	251.511
	0.832522	4.31131		0.832522	21.4742		0.832522	245.727
	0.84823	4.58425		0.84823	22.4789		0.84823	250.41
	0.863938	4.81952		0.863938	22.9578		0.863938	245.38
	0.879646	5.01068		0.879646	22.815		0.879646	231.651
	0.895354	5.15347		0.895354	22.0666		0.895354	225.631
	0.911062	5.24557		0.911062	20.822		0.911062	227.614
	0.92677	5.28647		0.92677	19.2542		0.92677	224.265
	0.942478	5.27717		0.942478	17.5646		0.942478	214.27
	0.958186	5.22004		0.958186	15.9494		0.958186	208.347
	0.973894	5.11854		0.973894	14.5705		0.973894	208.503
	0.989602	4.97701		0.989602	13.5364		0.989602	206.179
	1.00531	4.80049		1.00531	12.8935		1.00531	198.876
	1.02102	4.59446		1.02102	12.6272		1.02102	193.3
	1.03673	4.36468		1.03673	12.6723		1.03673	192.212
	1.05243	4.11701		1.05243	12.9293		1.05243	190.443
	1.06814	3.85727		1.06814	13.2831		1.06814	185.108
	1.08385	3.59105		1.08385	13.6215		1.08385	180.054
	1.09956	3.32363		1.09956	13.8514		1.09956	178.139
	1.11527	3.0599		1.11527	13.909		1.11527	176.598
	1.13097	2.80423		1.13097	13.7654		1.13097	172.694
	1.14668	2.56044		1.14668	13.4256		1.14668	168.272
	1.16239	2.33176		1.16239	12.9239		1.16239	165.854
	1.1781	2.12083		1.1781	12.3146		1.1781	164.325
	1.19381	1.92966		1.19381	11.6618		1.19381	161.432
	1.20951	1.75965		1.20951	11.0289		1.20951	157.691
	1.22522	1.61162		1.22522	10.4701		1.22522	155.037
	1.24093	1.48588		1.24093	10.0234		1.24093	153.4
	1.25664	1.38219		1.25664	9.70784		1.25664	151.176
	1.27235	1.2999		1.27235	9.52281		1.27235	148.101
	1.28805	1.23794		1.28805	9.45079		1.28805	145.433
	1.30376	1.19494		1.30376	9.46183		1.30376	143.651
	1.31947	1.16922		1.31947	9.51917		1.31947	141.823
	1.33518	1.15895		1.33518	9.58504		1.33518	139.343
	1.35088	1.16209		1.35088	9.62592		1.35088	136.835
	1.36659	1.17655		1.36659	9.61648		1.36659	134.941
	1.3823	1.20019		1.3823	9.54189		1.3823	133.303
	1.39801	1.23091		1.39801	9.39851		1.39801	131.301
	1.41372	1.26664		1.41372	9.19293		1.41372	129.067
	1.42942	1.30543		1.42942	8.93977		1.42942	127.142
	1.44513	1.34544		1.44513	8.65876		1.44513	125.566
	1.46084	1.38503		1.46084	8.37152		1.46084	123.899
	1.47655	1.4227		1.47655	8.09842		1.47655	121.984
	1.49226	1.45717		1.49226	7.85612		1.49226	120.132
	1.50796	1.48736		1.50796	7.65587		1.50796	118.566
	1.52367	1.51238		1.52367	7.50267		1.52367	117.097
	1.53938	1.53158		1.53938	7.39543		1.53938	115.479
	1.55509	1.54448		1.55509	7.32778		1.55509	113.788
	1.5708	1.55082		1.5708	7.28956		1.5708	112.249
	1.5865	1.5505		1.5865	7.26851		1.5865	110.875
	1.60221	1.5436		1.60221	7.25205		1.60221	109.484
	1.61792	1.53033		1.61792	7.22882		1.61792	107.999
	1.63363	1.51105		1.63363	7.18999		1.63363	106.54
	1.64934	1.48621		1.64934	7.12994		1.64934	105.216
	1.66504	1.45635		1.66504	7.04662		1.66504	103.967
	1.68075	1.4221		1.68075	6.94127		1.68075	102.678
	1.69646	1.38412		1.69646	6.81796		1.69646	101.354
	1.71217	1.34311		1.71217	6.68266		1.71217	100.089
	1.72788	1.29978		1.72788	6.54237		1.72788	98.9179
	1.74358	1.25483		1.74358	6.40414		1.74358	97.7759
	1.75929	1.20895		1.75929	6.27423		1.75929	96.6065
	1.775	1.16281		1.775	6.15749		1.775	95.4369
	1.79071	1.11704		1.79071	6.05693		1.79071	94.3257
	1.80642	1.07219		1.80642	5.97363		1.80642	93.2757
	1.82212	1.02879		1.82212	5.90682		1.82212	92.2394
	1.83783	0.987281		1.83783	5.85419		1.83783	91.191
	1.85354	0.948062		1.85354	5.8123		1.85354	90.1571
	1.86925	0.911449		1.86925	5.7771		1.86925	89.1711
	1.88496	0.877695		1.88496	5.74448		1.88496	88.2271
	1.90066	0.846987		1.90066	5.71064		1.90066	87.2937
	1.91637	0.819447		1.91637	5.67252		1.91637	86.359
	1.93208	0.795135		1.93208	5.62803		1.93208	85.4424
	1.94779	0.774058		1.94779	5.57611		1.94779	84.5633
	1.9635	0.756165		1.9635	5.51679		1.9635	83.7157
	1.9792	0.741364		1.9792	5.45098		1.9792	82.8796
	1.99491	0.729518		1.99491	5.38031		1.99491	82.0483
	2.01062	0.720456		2.01062	5.30689		2.01062	81.2342
	2.02633	0.71398		2.02633	5.233		2.02633	80.4494
	2.04204	0.709866		2.04204	5.16087		2.04204	79.6904
	2.05774	0.707875		2.05774	5.09242		2.05774	78.9444
	2.07345	0.707755		2.07345	5.02917		2.07345	78.2063
	2.08916	0.709248		2.08916	4.97206		2.08916	77.4832
	2.10487	0.712095		2.10487	4.92147		2.10487	76.7834
	2.12058	0.71604		2.12058	4.87724		2.12058	76.1056
	2.13628	0.720833		2.13628	4.83872		2.13628	75.4421
	2.15199	0.726234		2.15199	4.80491		2.15199	74.7882
	2.1677	0.732018		2.1677	4.77457		2.1677	74.1471
	2.18341	0.737973		2.18341	4.74637		2.18341	73.5245
	2.19911	0.743905		2.19911	4.71901		2.19911	72.9213
	2.21482	0.749641		2.21482	4.69135		2.21482	72.3329
	2.23053	0.755024		2.23053	4.66247		2.23053	71.7552
	2.24624	0.75992		2.24624	4.63171		2.24624	71.1888
	2.26195	0.764214		2.26195	4.59876		2.26195	70.6373
	2.27765	0.767812		2.27765	4.56357		2.27765	70.1024
	2.29336	0.770638		2.29336	4.52638		2.29336	69.5823
	2.30907	0.772635		2.30907	4.48764		2.30907	69.0739
	2.32478	0.773766		2.32478	4.44795		2.32478	68.576
	2.34049	0.774008		2.34049	4.40801		2.34049	68.0902
	2.35619	0.773353		2.35619	4.36855		2.35619	67.6185
	2.3719	0.771808		2.3719	4.33023		2.3719	67.1608
	2.38761	0.769392		2.38761	4.29367		2.38761	66.7154
	2.40332	0.766135		2.40332	4.25933		2.40332	66.2804
	2.41903	0.762074		2.41903	4.22752		2.41903	65.8558
	2.43473	0.757256		2.43473	4.1984		2.43473	65.443
	2.45044	0.751734		2.45044	4.17199		2.45044	65.0429
	2.46615	0.745565		2.46615	4.14815		2.46615	64.6548
	2.48186	0.73881		2.48186	4.12661		2.48186	64.2775
	2.49757	0.731531		2.49757	4.10703		2.49757	63.9101
	2.51327	0.723793		2.51327	4.08902		2.51327	63.5528
	2.52898	0.71566		2.52898	4.07213		2.52898	63.2064
	2.54469	0.707198		2.54469	4.05593		2.54469	62.8712
	2.5604	0.698467		2.5604	4.04004		2.5604	62.5469
	2.57611	0.689529		2.57611	4.02411		2.57611	62.2326
	2.59181	0.680442		2.59181	4.00785		2.59181	61.9276
	2.60752	0.671261		2.60752	3.99108		2.60752	61.6321
	2.62323	0.662038		2.62323	3.97369		2.62323	61.3466
	2.63894	0.652821		2.63894	3.95564		2.63894	61.0713
	2.65465	0.643654		2.65465	3.93699		2.65465	60.806
	2.67035	0.634579		2.67035	3.91786		2.67035	60.5501
	2.68606	0.625633		2.68606	3.89843		2.68606	60.3032
	2.70177	0.616848		2.70177	3.87892		2.70177	60.0651
	2.71748	0.608255		2.71748	3.85959		2.71748	59.8362
	2.73319	0.599879		2.73319	3.8407		2.73319	59.6167
	2.74889	0.591744		2.74889	3.82251		2.74889	59.4066
	2.7646	0.58387		2.7646	3.8053		2.7646	59.2055
	2.78031	0.576272		2.78031	3.78929		2.78031	59.013
	2.79602	0.568966		2.79602	3.77468		2.79602	58.8288
	2.81173	0.561963		2.81173	3.76164		2.81173	58.6532
	2.82743	0.555272		2.82743	3.7503		2.82743	58.4864
	2.84314	0.548901		2.84314	3.74072		2.84314	58.3284
	2.85885	0.542855		2.85885	3.73295		2.85885	58.1791
	2.87456	0.537139		2.87456	3.72695		2.87456	58.0382
	2.89027	0.531755		2.89027	3.72269		2.89027	57.9054
	2.90597	0.526705		2.90597	3.72005		2.90597	57.7806
	2.92168	0.52199		2.92168	3.71891		2.92168	57.6641
	2.93739	0.517609		2.93739	3.71912		2.93739	57.5559
	2.9531	0.513563		2.9531	3.72048		2.9531	57.4562
	2.96881	0.509849		2.96881	3.72279		2.96881	57.3648
	2.98451	0.506466		2.98451	3.72585		2.98451	57.2814
	3.00022	0.503413		3.00022	3.72944		3.00022	57.2058
	3.01593	0.500688		3.01593	3.73334		3.01593	57.138
	3.03164	0.498289		3.03164	3.73734		3.03164	57.078
	3.04734	0.496214		3.04734	3.74126		3.04734	57.0261
	3.06305	0.494462		3.06305	3.7449		3.06305	56.9828
	3.07876	0.49303		3.07876	3.74811		3.07876	56.948
	3.09447	0.491918		3.09447	3.75076		3.09447	56.9217
	3.11018	0.491124		3.11018	3.75273		3.11018	56.9034
	3.12588	0.490648		3.12588	3.75394		3.12588	56.8928
	3.14159	0.49049		3.14159	3.75435		3.14159	56.8893
	3.14159	0.49049		3.14159	3.75435		3.14159	56.8893
	3.1573	0.491061		3.1573	3.75187		3.1573	56.884
	3.17301	0.492769		3.17301	3.74452		3.17301	56.8689
	3.18872	0.495602		3.18872	3.73267		3.18872	56.8458
	3.20442	0.499538		3.20442	3.71685		3.20442	56.8167
	3.22013	0.504547		3.22013	3.69781		3.22013	56.7822
	3.23584	0.510588		3.23584	3.67643		3.23584	56.7413
	3.25155	0.517611		3.25155	3.65369		3.25155	56.6924
	3.26726	0.525556		3.26726	3.63065		3.26726	56.6335
	3.28296	0.534351		3.28296	3.60833		3.28296	56.5645
	3.29867	0.543913		3.29867	3.58774		3.29867	56.4865
	3.31438	0.554146		3.31438	3.56976		3.31438	56.4015
	3.33009	0.564944		3.33009	3.55513		3.33009	56.3107
	3.3458	0.576186		3.3458	3.54438		3.3458	56.2139
	3.3615	0.587741		3.3615	3.53782		3.3615	56.1091
	3.37721	0.599465		3.37721	3.53549		3.37721	55.9944
	3.39292	0.611204		3.39292	3.53717		3.39292	55.8693
	3.40863	0.622794		3.40863	3.54233		3.40863	55.7355
	3.42434	0.634061		3.42434	3.55021		3.42434	55.5954
	3.44004	0.644825		3.44004	3.55979		3.44004	55.4502
	3.45575	0.654902		3.45575	3.5699		3.45575	55.2988
	3.47146	0.664104		3.47146	3.5792		3.47146	55.1384
	3.48717	0.672244		3.48717	3.58633		3.48717	54.9667
	3.50288	0.67914		3.50288	3.58996		3.50288	54.7843
	3.51858	0.684614		3.51858	3.58891		3.51858	54.5944
	3.53429	0.688499		3.53429	3.5822		3.53429	54.4002
	3.55	0.690642		3.55	3.56919		3.55	54.202
	3.56571	0.690907		3.56571	3.54959		3.56571	53.9963
	3.58142	0.689179		3.58142	3.52357		3.58142	53.7788
	3.59712	0.685366		3.59712	3.49177		3.59712	53.5484
	3.61283	0.679405		3.61283	3.45525		3.61283	53.3087
	3.62854	0.671263		3.62854	3.41548		3.62854	53.0651
	3.64425	0.660939		3.64425	3.37427		3.64425	52.8197
	3.65996	0.648468		3.65996	3.3336		3.65996	52.5688
	3.67566	0.633924		3.67566	3.29551		3.67566	52.3055
	3.69137	0.617414		3.69137	3.26196		3.69137	52.0271
	3.70708	0.599088		3.70708	3.2346		3.70708	51.7378
	3.72279	0.579132		3.72279	3.21466		3.72279	51.4458
	3.7385	0.557769		3.7385	3.20277		3.7385	51.1547
	3.7542	0.535256		3.7542	3.19889		3.7542	50.8591
	3.76991	0.511884		3.76991	3.20224		3.76991	50.5492
	3.78562	0.487972		3.78562	3.21131		3.78562	50.2211
	3.80133	0.463863		3.80133	3.22391		3.80133	49.882
	3.81704	0.439921		3.81704	3.23735		3.81704	49.5437
	3.83274	0.416522		3.83274	3.24862		3.83274	49.2099
	3.84845	0.394053		3.84845	3.2546		3.84845	48.8705
	3.86416	0.372899		3.86416	3.25239		3.86416	48.5118
	3.87987	0.35344		3.87987	3.23957		3.87987	48.1317
	3.89557	0.336045		3.89557	3.21446		3.89557	47.7442
	3.91128	0.321059		3.91128	3.17636		3.91128	47.3649
	3.92699	0.308798		3.92699	3.12569		3.92699	46.9923
	3.9427	0.299546		3.9427	3.06402		3.9427	46.6073
	3.95841	0.293541		3.95841	2.99407		3.95841	46.1942
	3.97411	0.29097		3.97411	2.9195		3.97411	45.7608
	3.98982	0.291968		3.98982	2.84463		3.98982	45.3319
	4.00553	0.296605		4.00553	2.77409		4.00553	44.9207
	4.02124	0.304888		4.02124	2.71238		4.02124	44.5101
	4.03695	0.316753		4.03695	2.66339		4.03695	44.0706
	4.05265	0.332066		4.05265	2.62995		4.05265	43.5967
	4.06836	0.350621		4.06836	2.61347		4.06836	43.1178
	4.08407	0.372139		4.08407	2.61367		4.08407	42.6644
	4.09978	0.396272		4.09978	2.62844		4.09978	42.2276
	4.11549	0.422607		4.11549	2.65397		4.11549	41.7658
	4.13119	0.450668		4.13119	2.68496		4.13119	41.256
	4.1469	0.479926		4.1469	2.71514		4.1469	40.7284
	4.16261	0.509803		4.16261	2.73779		4.16261	40.2322
	4.17832	0.539685		4.17832	2.74651		4.17832	39.7704
	4.19403	0.568932		4.19403	2.73594		4.19403	39.2893
	4.20973	0.596888		4.20973	2.70243		4.20973	38.7459
	4.22544	0.622896		4.22544	2.6446		4.22544	38.1708
	4.24115	0.646309		4.24115	2.56369		4.24115	37.6348
	4.25686	0.666507		4.25686	2.46361		4.25686	37.1531
	4.27257	0.682908		4.27257	2.3507		4.27257	36.6553
	4.28827	0.694986		4.28827	2.23318		4.28827	36.0768
	4.30398	0.702282		4.30398	2.12033		4.30398	35.4543
	4.31969	0.704416		4.31969	2.02148		4.31969	34.8864
	4.3354	0.701104		4.3354	1.94487		4.3354	34.3949
	4.35111	0.692164		4.35111	1.89657		4.35111	33.8817
	4.36681	0.677526		4.36681	1.87961		4.36681	33.2611
	4.38252	0.657241		4.38252	1.89333		4.38252	32.5921
	4.39823	0.631483		4.39823	1.93321		4.39823	32.0081
	4.41394	0.600551		4.41394	1.99116		4.41394	31.5217
	4.42965	0.564869		4.42965	2.05623		4.42965	30.9887
	4.44535	0.524985		4.44535	2.11581		4.44535	30.3128
	4.46106	0.481557		4.46106	2.15714		4.46106	29.6041
	4.47677	0.43535		4.47677	2.16895		4.47677	29.0329
	4.49248	0.387219		4.49248	2.14298		4.49248	28.5666
	4.50819	0.338094		4.50819	2.07537		4.50819	27.9952
	4.52389	0.288963		4.52389	1.9674		4.52389	27.2474
	4.5396	0.240847		4.5396	1.82578		4.5396	26.5251
	4.55531	0.194781		4.55531	1.66207		4.55531	26.0104
	4.57102	0.151785		4.57102	1.49147		4.57102	25.5636
	4.58673	0.112843		4.58673	1.33107		4.58673	24.9132
	4.60243	0.0788747		4.60243	1.19755		4.60243	24.0907
	4.61814	0.0507079		4.61814	1.1049		4.61814	23.4183
	4.63385	0.0290568		4.63385	1.0623		4.63385	23.0044
	4.64956	0.0144971		4.64956	1.07248		4.64956	22.5332
	4.66527	0.00744646		4.66527	1.13089		4.66527	21.7492
	4.68097	0.00814663		4.68097	1.22593		4.68097	20.9035
	4.69668	0.0166506		4.69668	1.34012		4.69668	20.3859
	4.71239	0.0328141		4.71239	1.45226		4.71239	20.0684
	4.7281	0.0562917		4.7281	1.54031		4.7281	19.4638
	4.7438	0.0865396		4.7438	1.58458		4.7438	18.5359
	4.75951	0.122824		4.75951	1.57084		4.75951	17.82
	4.77522	0.164234		4.77522	1.49278		4.77522	17.5463
	4.79093	0.209704		4.79093	1.35348		4.79093	17.1937
	4.80664	0.258041		4.80664	1.16553		4.80664	16.3329
	4.82234	0.307952		4.82234	0.949659		4.82234	15.4116
	4.83805	0.358088		4.83805	0.732046		4.83805	15.0511
	4.85376	0.407077		4.85376	0.540536		4.85376	14.9376
	4.86947	0.453577		4.86947	0.400347		4.86947	14.2871
	4.88518	0.496317		4.88518	0.329896		4.88518	13.2335
	4.90088	0.534142		4.90088	0.337438		4.90088	12.6911
	4.91659	0.566067		4.91659	0.419143		4.91659	12.7471
	4.9323	0.591311		4.9323	0.559041		4.9323	12.4038
	4.94801	0.609345		4.94801	0.730998		4.94801	11.3309
	4.96372	0.619919		4.96372	0.902551		4.96372	10.5703
	4.97942	0.623092		4.97942	1.0401		4.97942	10.7154
	4.99513	0.619248		4.99513	1.11469		4.99513	10.7262
	5.01084	0.609102		5.01084	1.10734		5.01084	9.7432
	5.02655	0.593699		5.02655	1.01309		5.02655	8.7764
	5.04226	0.574391		5.04226	0.842747		5.04226	8.96017
	5.05796	0.552813		5.05796	0.622003		5.05796	9.34615
	5.07367	0.530838		5.07367	0.387663		5.07367	8.52828
	5.08938	0.510521		5.08938	0.181569		5.08938	7.38513
	5.10509	0.494035		5.10509	0.0430519		5.10509	7.60963
	5.1208	0.483588		5.1208	0.00121771		5.1208	8.40474
	5.1365	0.481342		5.1365	0.0685161		5.1365	7.7815
	5.15221	0.489318		5.15221	0.236967		5.15221	6.47116
	5.16792	0.509298		5.16792	0.478059		5.16792	6.79982
	5.18363	0.542731		5.18363	0.746742		5.18363	8.09372
	5.19934	0.590637		5.19934	0.989201		5.19934	7.64847
	5.21504	0.653521		5.21504	1.15329		5.21504	6.12064
	5.23075	0.731296		5.23075	1.19987		5.23075	6.68189
	5.24646	0.823224		5.24646	1.11284		5.24646	8.66496
	5.26217	0.927875		5.26217	0.905683		5.26217	8.33565
	5.27788	1.04311		5.27788	0.62262		5.27788	6.44018
	5.29358	1.16608		5.29358	0.333486		5.29358	7.43915
	5.30929	1.29329		5.30929	0.122363		5.30929	10.4551
	5.325	1.42064		5.325	0.0714656		5.325	10.1231
	5.34071	1.54356		5.34071	0.242874		5.34071	7.56139
	5.35642	1.65715		5.35642	0.661626		5.35642	9.31552
	5.37212	1.75633		5.37212	1.30393		5.37212	13.9324
	5.38783	1.83609		5.38783	2.09383		5.38783	13.3837
	5.40354	1.89172		5.40354	2.91057		5.40354	9.6415
	5.41925	1.91909		5.41925	3.60687		5.41925	12.6633
	5.43496	1.91495		5.43496	4.03645		5.43496	19.7792
	5.45066	1.87722		5.45066	4.08648		5.45066	18.6127
	5.46637	1.80537		5.46637	3.70942		5.46637	12.8616
	5.48208	1.70072		5.48208	2.94718		5.48208	18.0276
	5.49779	1.56675		5.49779	1.94126		5.49779	29.031
	5.5135	1.40946		5.5135	0.924032		5.5135	26.4699
	5.5292	1.2376		5.5292	0.189179		5.5292	17.4261
	5.54491	1.06293		5.54491	0.0432121		5.54491	26.3054
	5.56062	0.900448		5.56062	0.744325		5.56062	43.3159
	5.57633	0.768476		5.57633	2.43844		5.57633	37.841
	5.59203	0.688778		5.59203	5.10503		5.59203	23.5735
	5.60774	0.68653		5.60774	8.52577		5.60774	39.0541
	5.62345	0.790237		5.62345	12.2872		5.62345	65.2764
	5.63916	1.03155		5.63916	15.8246		5.63916	53.9232
	5.65487	1.44499		5.65487	18.5058		5.65487	31.6218
	5.67057	2.06759		5.67057	19.7496		5.67057	59.1121
	5.68628	2.93839		5.68628	19.1592		5.68628	99.3453
	5.70199	4.09792		5.70199	16.6511		5.70199	76.3565
	5.7177	5.58753		5.7177	12.5511		5.7177	42.1166
	5.73341	7.44864		5.73341	7.63108		5.73341	91.8974
	5.74911	9.72196		5.74911	3.06759		5.74911	153.258
	5.76482	12.4466		5.76482	0.310383		5.76482	107.44
	5.78053	15.6593		5.78053	0.866419		5.78053	56.2535
	5.79624	19.3933		5.79624	6.02024		5.79624	148.278
	5.81195	23.6775		5.81195	16.5288		5.81195	241.225
	5.82765	28.5355		5.82765	32.3423		5.82765	150.54
	5.84336	33.985		5.84336	52.4095		5.84336	77.0704
	5.85907	40.0364		5.85907	74.6257		5.85907	251.427
	5.87478	46.6926		5.87478	95.9706		5.87478	391.266
	5.89049	53.9481		5.89049	112.861		5.89049	210.956
	5.90619	61.7886		5.90619	121.715		5.90619	112.949
	5.9219	70.1904		5.9219	119.697		5.9219	454.979
	5.93761	79.1202		5.93761	105.555		5.93761	664.327
	5.95332	88.5354		5.95332	80.469		5.95332	298.042
	5.96903	98.3836		5.96903	48.7702		5.96903	188.934
	5.98473	108.604		5.98473	18.411		5.98473	898.431
	6.00044	119.125		6.00044	1.0642		6.00044	1212.62
	6.01615	129.87		6.01615	11.7655		6.01615	431.219
	6.03186	140.752		6.03186	68.0566		6.03186	389.57
	6.04757	151.681		6.04757	188.646		6.04757	2012.7
	6.06327	162.559		6.06327	391.671		6.06327	2501.2
	6.07898	173.285		6.07898	692.697		6.07898	661.509
	6.09469	183.758		6.09469	1102.66		6.09469	1066.01
	6.1104	193.872		6.1104	1625.95		6.1104	5541.41
	6.12611	203.524		6.12611	2258.93		6.12611	6485.23
	6.14181	212.614		6.14181	2989.02		6.14181	1186.03
	6.15752	221.045		6.15752	3794.54		6.15752	4340.88
	6.17323	228.723		6.17323	4645.48		6.17323	22925.3
	6.18894	235.564		6.18894	5505		6.18894	28221.3
	6.20465	241.491		6.20465	6331.86		6.20465	3796.13
	6.22035	246.437		6.22035	7083.26		6.22035	39749.9
	6.23606	250.344		6.23606	7718.12		6.23606	310030
	6.25177	253.168		6.25177	8200.3		6.25177	869045
	6.26748	254.876		6.26748	8501.61		6.26748	1.48129e+06
	6.28319	255.448		6.28319	8604.1		6.28319	1.75114e+06
