# Supplementary material for: Dust-concentration measurement based on Mie scattering of a laser beam
Source: PLoS One. 2017 Aug 2;12(8):e0181575. doi: 10.1371/journal.pone.0181575 (PMC5540421; doi:10.1371/journal.pone.0181575)
Supplement: S1 File — (ZIP) [file pone.0181575.s001.zip › empirical data/Wavelength data.xlsx]

## Sheet: Sheet1
pm1		543nm	596nm	632.8nm	694nm	799nm	850nm	pm2.5	543nm	596nm	632.8nm	694nm	799nm	850nm	pm10	543nm	596nm	632.8nm	694nm	799nm	850nm
	0	443.349	315.842	248.788	175.82	103.523	81.946		14655.5	10250.3	8604.1	5719.39	3337.32	2634.79		3.18606e+06	2.24266e+06	1.75114e+06	1.22042e+06	704056	553107
	0.015708	442.231	315.17	248.32	175.543	103.4	81.8596		14442.6	10125.8	8508.33	5667.49	3314.2	2618.57		2.55113e+06	1.86245e+06	1.4866e+06	1.0649e+06	635069	504863
	0.0314159	438.892	313.164	246.92	174.715	103.03	81.6007		13819.7	9759.88	8226.43	5514.19	3245.63	2570.41		1.23696e+06	1.0262e+06	883041	693461	460915	380639
	0.0471239	433.374	309.845	244.602	173.342	102.416	81.1708		12831.8	9174.84	7774.14	5266.48	3134.02	2491.82		275218	316604	324711	311805	258530	229926
	0.0628319	425.749	305.25	241.388	171.436	101.562	80.5723		11549	8405.67	7176.34	4935.56	2983.26	2385.23		5665.88	25736.6	47017.3	76385.7	101249	103500
	0.0785398	416.116	299.428	237.31	169.012	100.474	79.8085		10059.4	7497.09	6465.04	4536.05	2798.5	2253.91		46061.1	15851.8	4839.74	3767.05	20486	28734.1
	0.0942478	404.598	292.442	232.406	166.09	99.1567	78.8835		8460.18	6499.83	5677	4085.11	2585.93	2101.78		47141.9	40786.6	29066.3	12033	1400.79	2654.19
	0.109956	391.339	284.368	226.724	162.694	97.6197	77.8024		6848.46	5466.53	4850.92	3601.35	2352.46	1933.28		8449.52	21130.1	25607.6	22335.9	8061.43	3522.01
	0.125664	376.506	275.29	220.317	158.849	95.8722	76.5711		5312.9	4447.71	4024.71	3103.74	2105.39	1753.19		5739.79	2375.14	6611.62	13718.1	12970.3	9293.17
	0.141372	360.282	265.306	213.245	154.587	93.9246	75.1963		3926.3	3488.11	3232.92	2610.49	1852.13	1566.39		14536.4	6313.73	1964.8	2887.47	9214.28	9488.68
	0.15708	342.861	254.516	205.574	149.941	91.7886	73.6852		2740.75	2623.82	2504.64	2138.1	1599.78	1377.71		6935.56	10137.4	7184.3	1841.92	3097.91	5150.1
	0.172788	324.451	243.031	197.373	144.947	89.4771	72.046		1785.27	1880.37	1861.91	1700.53	1354.94	1191.7		1650.22	4471.44	6944.34	5192.03	776.532	1394.14
	0.188496	305.265	230.966	188.715	139.643	87.0037	70.2872		1066.1	1271.95	1318.94	1308.62	1123.37	1012.53		5326.51	1267.81	2304.66	5006.52	2061.26	767.786
	0.204204	285.517	218.438	179.676	134.068	84.3826	68.418		569.406	801.64	881.91	969.73	909.848	843.791		4901.08	3585.34	1259.17	2029.57	3325.06	1979.81
	0.219911	265.424	205.565	170.334	128.264	81.6291	66.448		265.797	462.682	549.566	687.697	718.012	688.432		1469.92	3930.95	3106.37	816.475	2654.45	2649.92
	0.235619	245.197	192.467	160.767	122.271	78.7587	64.3873		115.855	240.427	314.262	462.96	550.3	548.674		2165.44	1565.29	2966.81	1860.62	1150.73	1972.65
	0.251327	225.039	179.261	151.053	116.134	75.7875	62.2461		75.9931	114.798	163.48	292.956	407.951	425.99		3200.03	1145.34	1222.74	2394.43	537.074	876.577
	0.267035	205.144	166.059	141.268	109.893	72.7315	60.035		103.828	62.9095	81.5433	172.658	291.063	321.106		1609.87	2248.89	924.704	1461.41	983.729	449.559
	0.282743	185.692	152.971	131.487	103.59	69.6074	57.7648		162.491	61.5642	51.3743	95.2281	198.716	234.046		1110.51	1877.59	1742.98	639.914	1430.29	763.719
	0.298451	166.848	140.098	121.78	97.2664	66.4313	55.446		223.498	89.3998	56.1288	52.7209	129.127	164.201		1985.42	853.095	1622.86	888.565	1194.4	1123.26
	0.314159	148.758	127.537	112.216	90.9614	63.2197	53.0897		268.05	128.496	80.5538	36.7717	79.8412	110.423		1561.39	1035.85	815.351	1320.65	635.087	1022.57
	0.329867	131.551	115.373	102.857	84.7128	59.9885	50.7064		286.846	165.355	111.984	39.2287	47.9366	71.1365		840.799	1478.78	725.932	1073.01	409.924	614.69
	0.345575	115.335	103.684	93.7622	78.5564	56.7533	48.3068		278.708	191.241	140.927	52.6763	30.2356	44.4576		1223.75	1052.47	1135	580.829	606.744	352.968
	0.361283	100.197	92.5379	84.9829	72.5259	53.5293	45.9011		248.413	201.946	161.237	70.8271	23.5013	28.3181		1343.16	648.378	1039.43	547.83	796.818	419.328
	0.376991	86.2011	81.9923	76.566	66.6522	50.3311	43.4996		204.191	197.101	169.93	88.7651	24.6162	20.583		818.9	894.91	617.978	804.859	686.185	600.612
	0.392699	73.3933	72.0935	68.5515	60.9635	47.1725	41.1118		155.307	179.187	166.706	103.041	30.7296	19.1588		814.285	1012.04	593.591	798.248	430.837	621.7
	0.408407	61.7975	62.8777	60.9731	55.4852	44.0667	38.7471		110.079	152.43	153.287	111.635	39.371	22.0866		1061.48	691.529	813.393	531.741	330.306	458.598
	0.424115	51.4183	54.3703	53.8578	50.2394	41.0259	36.4144		74.5211	121.709	132.676	113.802	48.5237	27.616		821.884	570.761	741.797	416.538	427.3	300.428
	0.439823	42.2421	46.5863	47.2262	45.245	38.0614	34.122		51.7192	91.6404	108.415	109.841	56.6616	34.2594		636.81	749.612	503.981	537.53	518.012	289.626
	0.455531	34.2387	39.5309	41.0921	40.5179	35.1836	31.8777		41.8593	65.898	83.958	100.815	62.7488	40.8236		805.475	726.698	499.304	601.158	459.013	376.264
	0.471239	27.3628	33.1998	35.4634	36.0706	32.4019	29.6889		42.7836	46.8228	62.1765	88.2528	66.2089	46.4217		777.892	524.828	623	477.176	327.551	417.418
	0.486947	21.5563	27.5799	30.3416	31.9122	29.7245	27.562		50.858	35.3164	45.0611	73.8654	66.8692	50.4662		581.24	520.126	571.298	360.592	275.483	355.445
	0.502655	16.7502	22.6505	25.7227	28.0489	27.1587	25.5031		61.9378	30.975	33.5993	59.3058	64.8865	52.6454		621.433	620.155	429.257	394.691	325.747	261.989
	0.518363	12.8666	18.3836	21.5974	24.4838	24.7105	23.5176		72.238	32.3979	27.8201	45.9797	60.664	52.8878		688.657	552.696	429.038	460.457	372.545	229.928
	0.534071	9.82126	14.7452	17.9516	21.217	22.385	21.6099		78.9686	37.5914	26.9651	34.9226	54.7643	51.3177		566.142	441.075	500.839	418.892	339.225	265.788
	0.549779	7.52564	11.696	14.767	18.246	20.1861	19.7843		80.6642	44.3893	29.7392	26.742	47.8269	48.2059		515.066	472.394	464.415	330.436	265.99	300.782
	0.565487	5.88876	9.19285	12.0215	15.5654	18.1167	18.0439		77.2034	50.8232	34.5925	21.6192	40.4944	43.9194		583.56	514.736	375.625	317.761	235.379	282.676
	0.581195	4.81936	7.18933	9.68959	13.1679	16.1786	16.3914		69.5721	55.3951	39.9877	19.3608	33.352	38.8733		545.721	446.035	374.942	361.967	261.645	230.05
	0.596903	4.22763	5.63693	7.74353	11.0438	14.3726	14.8287		59.4612	57.2274	44.6188	19.484	26.8835	33.488		465.836	391.845	417.471	361.535	287.182	197.052
	0.612611	4.02686	4.48596	6.15338	9.18157	12.6987	13.3573		48.8033	56.0895	47.5587	21.3214	21.4427	28.1534		491.582	425.09	392.288	306.758	267.961	206.101
	0.628319	4.13483	3.68649	4.88779	7.56815	11.1556	11.9778		39.3474	52.3172	48.3267	24.1301	17.2419	23.2015		505.988	433.468	334.582	275.659	224.824	229.315
	0.644026	4.47503	3.18915	3.91451	6.18903	9.74169	10.6903		32.3433	46.656	46.8798	27.1911	14.3545	18.8882		444.475	378.812	332.217	295.058	204.789	229.254
	0.659734	4.97757	2.94589	3.20097	5.02867	8.4541	9.49443		28.3792	40.0669	43.5422	29.89	12.7299	15.3843		427.664	356.501	357.66	309.29	218.019	202.128
	0.675442	5.57991	2.9107	2.71472	4.07065	7.28947	8.38913		27.3741	33.5298	38.8932	31.7724	12.2166	12.7739		453.525	380.527	340.522	282.734	232.494	175.395
	0.69115	6.22737	3.04013	2.42393	3.29799	6.24374	7.37294		28.7024	27.8781	33.6363	32.5711	12.5911	11.061		427.137	372.519	301.716	250.765	221.411	171.375
	0.706858	6.87336	3.29385	2.29779	2.69336	5.31226	6.44388		31.4039	23.6832	28.4716	32.2075	13.5889	10.1802		390.917	333.919	297.747	251.054	194.954	183.561
	0.722566	7.47944	3.63495	2.30684	2.23934	4.48989	5.59958		34.4238	21.2018	23.9899	30.7702	14.9344	10.0125		402.062	326.967	312.904	264.968	180.713	189.199
	0.738274	8.01514	4.03032	2.42336	1.91859	3.77106	4.83727		36.8327	20.3816	20.5996	28.4769	16.3669	10.4023		402.385	340.75	301.404	257.144	186.625	177.332
	0.753982	8.45769	4.45076	2.62156	1.71412	3.14983	4.15384		37.9869	20.9175	18.4927	25.6269	17.6624	11.175		370.593	326.969	274.534	233.031	194.953	158.602
	0.76969	8.79151	4.87112	2.8778	1.6094	2.62002	3.54589		37.6076	22.3393	17.6485	22.5519	18.6477	12.1539		361.928	301.415	269.411	222.626	188.664	149.555
	0.785398	9.00761	5.27031	3.17079	1.58857	2.17519	3.00975		35.7772	24.1132	17.8677	19.5691	19.2088	13.1741		370.568	300.546	278.184	229.774	171.976	153.413
	0.801106	9.10293	5.63122	3.48162	1.63657	1.80881	2.54157		32.8654	25.7377	18.8291	16.9446	19.2925	14.0945		354.566	306.523	270.557	231.213	161.283	158.963
	0.816814	9.07956	5.94055	3.79386	1.73925	1.51426	2.1373		29.4121	26.8202	20.1547	14.8675	18.9018	14.8052		335.432	292.345	251.511	217.178	163.027	155.391
	0.832522	8.94394	6.18866	4.09355	1.88348	1.28492	1.79279		25.9945	27.1237	21.4742	13.4379	18.0876	15.2322		338.186	275.862	245.727	203.71	167.71	143.963
	0.84823	8.70604	6.36926	4.36915	2.05721	1.11424	1.50379		23.1084	26.5818	22.4789	12.6668	16.9368	15.338		335.63	276.558	250.41	203.396	164.232	134.462
	0.863938	8.37855	6.47916	4.61148	2.24956	0.995762	1.26602		21.0824	25.284	22.9578	12.4871	15.5587	15.1193		318.184	277.61	245.38	206.884	153.531	133.043
	0.879646	7.97607	6.51788	4.81359	2.45079	0.923205	1.07516		20.0383	23.4376	22.815	12.7729	14.0721	14.6027		311.367	265.201	231.651	201.099	145.264	136.213
	0.895354	7.51439	6.48734	4.97066	2.65239	0.890491	0.926948		19.8973	21.3161	22.0666	13.3623	12.5921	13.838		313.167	254.452	225.631	189.657	144.656	136.295
	0.911062	7.00979	6.39148	5.07975	2.84702	0.891794	0.817167		20.4238	19.2055	20.822	14.0821	11.2201	12.8909		303.734	254.893	227.614	184.321	147.034	130.419
	0.92677	6.47842	6.23587	5.13972	3.02851	0.921571	0.74169		21.2931	17.3549	19.2542	14.7698	10.0362	11.8354		291.979	253.273	224.265	185.799	145.152	122.747
	0.942478	5.93578	6.02738	5.15096	3.19184	0.974594	0.696502		22.1665	15.9418	17.5646	15.292	9.0942	10.7465		290.648	243.132	214.27	184.691	138.252	118.774
	0.958186	5.39627	5.77379	5.1152	3.33304	1.04597	0.67773		22.7583	15.0527	15.9494	15.5557	8.42026	9.69354		287.948	235.788	208.347	177.381	131.807	119.223
	0.973894	4.87282	5.4835	5.03532	3.44921	1.13118	0.681663		22.8822	14.6817	14.5705	15.5145	8.01388	8.73559		277.715	235.48	208.503	170.364	129.936	120.096
	0.989602	4.37665	5.16517	4.91513	3.53837	1.22605	0.704766		22.4729	14.7441	13.5364	15.167	7.85135	7.91759		271.597	232.652	206.179	168.734	130.779	117.733
	1.00531	3.91704	4.82748	4.75915	3.59943	1.32681	0.743704		21.581	15.1006	12.8935	14.5515	7.89088	7.26846		270.58	224.57	198.876	168.87	129.726	112.618
	1.02102	3.50129	4.47887	4.57243	3.63208	1.43006	0.795344		20.3468	15.5867	12.6272	13.7353	8.07866	6.80077		264.888	219.18	193.3	165.357	125.293	108.151
	1.03673	3.13466	4.12734	4.36035	3.63671	1.53279	0.856776		18.9609	16.0423	12.6723	12.8031	8.3552	6.5117		256.925	218.172	192.212	159.287	120.308	106.561
	1.05243	2.8204	3.78025	4.12848	3.61435	1.63238	0.925312		17.6208	16.3364	12.9293	11.8444	8.66146	6.38511		253.814	214.967	190.443	155.47	117.856	106.767
	1.06814	2.55991	3.44421	3.88238	3.56652	1.72657	0.998496		16.4923	16.3835	13.2831	10.942	8.94405	6.39452		251.331	208.531	185.108	154.713	117.649	106.07
	1.08385	2.35284	3.12495	3.62749	3.4952	1.81345	1.0741		15.6826	16.151	13.6215	10.1631	9.15931	6.50644		245	204.258	180.054	153.347	116.938	103.237
	1.09956	2.19729	2.82728	3.369	3.40268	1.89149	1.15013		15.2278	15.6571	13.8514	9.55316	9.27593	6.68389		239.6	202.754	178.139	149.367	114.107	99.5262
	1.11527	2.09005	2.55503	3.11174	3.29153	1.95946	1.22483		15.096	14.9608	13.909	9.13337	9.27625	6.88976		237.32	199.593	176.598	145.037	110.328	96.9585
	1.13097	2.02682	2.31104	2.86013	3.16449	2.01646	1.29665		15.2019	14.1474	13.7654	8.90117	9.156	7.08974		233.633	194.401	172.694	142.849	107.737	96.1021
	1.14668	2.00245	2.09723	2.61808	3.02441	2.06185	1.36427		15.4299	13.3112	13.4256	8.8335	8.92306	7.25468		228.042	190.791	168.272	141.884	106.824	95.7321
	1.16239	2.01121	1.91458	2.38896	2.87418	2.09529	1.42658		15.6597	12.5401	12.9239	8.89209	8.59516	7.36224		224.352	188.994	165.854	139.733	106.157	94.3843
	1.1781	2.047	1.76322	2.17558	2.71664	2.11667	1.48268		15.7884	11.9021	12.3146	9.0297	8.19703	7.39783		221.924	186.055	164.325	136.206	104.33	91.8856
	1.19381	2.10359	1.64252	1.98015	2.55456	2.12608	1.53184		15.7475	11.4379	11.6618	9.19674	7.75738	7.35473		217.825	181.791	161.432	133.204	101.543	89.3098
	1.20951	2.17482	1.55117	1.80433	2.39059	2.12384	1.57353		15.5103	11.1577	11.0289	9.3472	7.30578	7.23374		213.325	178.608	157.691	131.646	99.1007	87.6795
	1.22522	2.25479	1.48727	1.6492	2.22719	2.1104	1.60738		15.0915	11.0439	10.4701	9.44344	6.86991	7.04209		210.48	176.671	155.037	130.336	97.7586	86.9422
	1.24093	2.338	1.44845	1.51532	2.06663	2.08639	1.63318		14.5385	11.0569	10.0234	9.45942	6.47338	6.79216		207.751	174.009	153.4	128.019	96.9735	86.2016
	1.25664	2.41949	1.43198	1.40274	1.91095	2.05253	1.65084		13.9187	11.1443	9.70784	9.38216	6.13408	6.49987		203.821	170.441	151.176	125.153	95.7242	84.7528
	1.27235	2.49493	1.43485	1.31109	1.76195	2.00965	1.66044		13.3045	11.2501	9.52281	9.21158	5.8633	6.18294		200.239	167.567	148.101	122.962	93.7213	82.7502
	1.28805	2.56067	1.4539	1.23955	1.62114	1.95868	1.66212		12.7599	11.3238	9.45079	8.95883	5.6655	5.8594		197.728	165.589	145.433	121.593	91.6001	80.9094
	1.30376	2.61382	1.4859	1.18701	1.48981	1.90056	1.65618		12.3295	11.3269	9.46183	8.64366	5.53876	5.54603		194.866	163.201	143.651	120.099	90.0648	79.706
	1.31947	2.65221	1.52763	1.15202	1.36896	1.83629	1.64295		12.0337	11.2372	9.51917	8.29106	5.47562	5.2573		191.353	160.171	141.823	117.937	89.1063	78.9469
	1.33518	2.67441	1.57598	1.13294	1.25932	1.76689	1.62287		11.8678	11.0502	9.58504	7.92785	5.46442	5.00445		188.401	157.548	139.343	115.641	88.1306	78.0693
	1.35088	2.6797	1.62801	1.12793	1.16138	1.69337	1.59642		11.8062	10.7771	9.62592	7.5794	5.49072	4.79504		186.02	155.588	136.835	113.903	86.6999	76.7489
	1.36659	2.668	1.68099	1.13505	1.07541	1.61673	1.56416		11.8094	10.4412	9.61648	7.26701	5.53889	4.63276		183.214	153.445	134.941	112.594	84.9762	75.1733
	1.3823	2.63982	1.73246	1.15229	1.00143	1.53794	1.52665		11.8329	10.073	9.54189	7.00602	5.59351	4.51762		180.147	150.84	133.303	111.085	83.446	73.7756
	1.39801	2.59617	1.78027	1.17762	0.939273	1.45793	1.48451		11.8352	9.70496	9.39851	6.80483	5.64067	4.44632		177.599	148.441	131.301	109.18	82.344	72.7762
	1.41372	2.53848	1.82261	1.20905	0.888581	1.37759	1.43833		11.7848	9.36614	9.19293	6.66483	5.6689	4.41291		175.309	146.533	129.067	107.305	81.4454	72.0071
	1.42942	2.46854	1.85798	1.24466	0.848844	1.29775	1.38876		11.6639	9.07871	8.93977	6.58104	5.66988	4.40949		172.675	144.598	127.142	105.825	80.3792	71.1343
	1.44513	2.38835	1.88524	1.28263	0.819413	1.21915	1.33642		11.4701	8.85546	8.65876	6.54343	5.63871	4.42703		169.995	142.341	125.566	104.569	79.043	70.0009
	1.46084	2.3001	1.90358	1.32128	0.799526	1.14249	1.28191		11.2145	8.6992	8.37152	6.53857	5.57393	4.45612		167.714	140.151	123.899	103.144	77.6637	68.7447
	1.47655	2.20605	1.91253	1.35907	0.78833	1.06838	1.22583		10.9182	8.60353	8.09842	6.55147	5.47722	4.48776		165.533	138.316	121.984	101.497	76.5055	67.6198
	1.49226	2.10845	1.9119	1.39466	0.784909	0.99738	1.16877		10.6071	8.55491	7.85612	6.56733	5.3529	4.51388		163.118	136.552	120.132	99.9196	75.5884	66.7401
	1.50796	2.0095	1.90179	1.42689	0.788297	0.929938	1.11126		10.3075	8.53538	7.65587	6.57308	5.20725	4.52786		160.749	134.582	118.566	98.6087	74.7074	65.9957
	1.52367	1.91126	1.88255	1.45478	0.797507	0.866445	1.05382		10.0411	8.52563	7.50267	6.55852	5.0478	4.52484		158.666	132.595	117.097	97.4236	73.6801	65.1905
	1.53938	1.81561	1.85474	1.47755	0.811545	0.807213	0.996929		9.82248	8.50784	7.39543	6.51703	4.88252	4.50183		156.618	130.847	115.479	96.1258	72.528	64.2358
	1.55509	1.72423	1.81911	1.49463	0.829432	0.752481	0.941024		9.65706	8.46788	7.32778	6.44586	4.71919	4.45773		154.425	129.221	113.788	94.7022	71.4205	63.2129
	1.5708	1.63854	1.77653	1.50562	0.850213	0.702414	0.886505		9.54175	8.39683	7.28956	6.34585	4.56474	4.39319		152.305	127.488	112.249	93.3423	70.4784	62.2712
	1.5865	1.5597	1.728	1.51031	0.872978	0.657114	0.83373		9.46635	8.29148	7.26851	6.22102	4.42483	4.31035		150.387	125.697	110.875	92.1601	69.6595	61.4814
	1.60221	1.4886	1.6746	1.50865	0.896867	0.616619	0.783013		9.41608	8.15412	7.25205	6.07768	4.30354	4.21252		148.485	124.048	109.484	91.0618	68.8275	60.7846
	1.61792	1.42586	1.61742	1.50073	0.921086	0.580906	0.734625		9.37452	7.99145	7.22882	5.92358	4.20319	4.10382		146.498	122.536	107.999	89.8986	67.9026	60.0653
	1.63363	1.37183	1.55759	1.4868	0.94491	0.549902	0.688794		9.32639	7.81319	7.18999	5.76688	4.12442	3.98882		144.583	120.994	106.54	88.6623	66.9301	59.2627
	1.64934	1.3266	1.49621	1.4672	0.96769	0.523484	0.645709		9.25985	7.6304	7.12994	5.61536	4.06626	3.87213		142.813	119.391	105.216	87.4707	66.0151	58.4153
	1.66504	1.29004	1.43434	1.44239	0.988859	0.501488	0.605515		9.16787	7.45379	7.04662	5.47562	4.02642	3.75811		141.059	117.854	103.967	86.3987	65.2091	57.6103
	1.68075	1.26181	1.37298	1.41289	1.00793	0.483713	0.568321		9.04873	7.29242	6.94127	5.35256	4.00159	3.65058		139.259	116.437	102.678	85.3924	64.4685	56.8995
	1.69646	1.24139	1.31302	1.37929	1.0245	0.469924	0.534198		8.90559	7.15263	6.81796	5.24914	3.98782	3.55264		137.518	115.049	101.354	84.3567	63.7118	56.2594
	1.71217	1.22811	1.2553	1.34224	1.03825	0.459862	0.503181		8.74541	7.03761	6.68266	5.16627	3.98086	3.46651		135.885	113.618	100.089	83.2773	62.9035	55.6236
	1.72788	1.2212	1.20053	1.30239	1.04893	0.453248	0.475275		8.57736	6.94731	6.54237	5.10297	3.97653	3.39351		134.275	112.204	98.9179	82.2241	62.0803	54.946
	1.74358	1.21978	1.14929	1.26041	1.05639	0.449786	0.450454		8.41116	6.87885	6.40414	5.05667	3.97099	3.33403		132.642	110.876	97.7759	81.2516	61.3039	54.2366
	1.75929	1.22293	1.10208	1.21697	1.06052	0.449169	0.428666		8.25553	6.82723	6.27423	5.02364	3.96102	3.28765		131.054	109.607	96.6065	80.3355	60.5982	53.5436
	1.775	1.2297	1.05925	1.17272	1.06131	0.451085	0.409832		8.11697	6.78619	6.15749	4.99948	3.94412	3.25321		129.55	108.328	95.4369	79.4144	59.933	52.9066
	1.79071	1.23916	1.02107	1.12828	1.05879	0.45522	0.393856		7.99909	6.74913	6.05693	4.97959	3.91868	3.22899		128.075	107.043	94.3257	78.4684	59.2603	52.3243
	1.80642	1.25037	0.987653	1.08422	1.05305	0.461261	0.380619		7.9024	6.70998	5.97363	4.95963	3.88394	3.21287		126.592	105.806	93.2757	77.5348	58.5613	51.7622
	1.82212	1.26246	0.959052	1.04108	1.04423	0.468901	0.369989		7.82461	6.66389	5.90682	4.9359	3.83998	3.2025		125.141	104.632	92.2394	76.6544	57.8589	51.1857
	1.83783	1.27464	0.935202	0.999353	1.03251	0.47784	0.36182		7.76129	6.6076	5.85419	4.90555	3.78758	3.1955		123.757	103.48	91.191	75.8227	57.1892	50.5886
	1.85354	1.28616	0.915956	0.959446	1.0181	0.487793	0.355953		7.7068	6.53974	5.8123	4.86681	3.72813	3.18956		122.406	102.321	90.1571	75.0024	56.5668	49.993
	1.86925	1.29639	0.901094	0.921727	1.00125	0.498485	0.352224		7.65519	6.46067	5.7771	4.81897	3.66344	3.18261		121.059	101.182	89.1711	74.1711	55.9744	49.4271
	1.88496	1.30479	0.89033	0.886493	0.982233	0.509659	0.350462		7.60109	6.37229	5.74448	4.76233	3.59555	3.17293		119.735	100.092	88.2271	73.3441	55.3833	48.9009
	1.90066	1.31092	0.883326	0.853981	0.961324	0.521073	0.350492		7.54042	6.27758	5.71064	4.69807	3.52659	3.15916		118.462	99.0407	87.2937	72.55	54.7807	48.4013
	1.91637	1.31444	0.879702	0.824365	0.938818	0.532507	0.352138		7.47076	6.18015	5.67252	4.62801	3.45864	3.14041		117.226	97.9982	86.359	71.7962	54.1778	47.9056
	1.93208	1.31512	0.879048	0.797761	0.915011	0.543757	0.355224		7.39149	6.08371	5.62803	4.55443	3.39352	3.11621		116.001	96.9617	85.4424	71.0633	53.5961	47.4008
	1.94779	1.31282	0.880937	0.774224	0.890201	0.554641	0.359575		7.30364	5.99164	5.57611	4.47974	3.33279	3.08651		114.793	95.9536	84.5633	70.3311	53.0467	46.8921
	1.9635	1.30748	0.884931	0.753762	0.864678	0.564998	0.365022		7.20958	5.90665	5.51679	4.40632	3.27759	3.05165		113.625	94.9849	83.7157	69.6004	52.5223	46.3957
	1.9792	1.29916	0.890594	0.73633	0.838726	0.574684	0.371399		7.11248	5.83051	5.45098	4.3363	3.22868	3.01226		112.493	94.0405	82.8796	68.8883	52.0057	45.9244
	1.99491	1.28795	0.897496	0.721842	0.812614	0.583579	0.378547		7.01581	5.764	5.38031	4.27139	3.18637	2.96923		111.38	93.1046	82.0483	68.2066	51.4865	45.4782
	2.01062	1.27403	0.905226	0.710174	0.786598	0.591582	0.386312		6.92284	5.70689	5.30689	4.21279	3.1506	2.9236		110.281	92.1823	81.2342	67.5495	50.968	45.0463
	2.02633	1.25764	0.913395	0.701168	0.760914	0.598609	0.394551		6.83621	5.65812	5.233	4.16115	3.12093	2.87651		109.211	91.2883	80.4494	66.9024	50.4624	44.6165
	2.04204	1.23904	0.921642	0.694641	0.73578	0.604596	0.403128		6.75767	5.61597	5.16087	4.11658	3.09666	2.82911		108.175	90.4244	79.6904	66.2585	49.9789	44.1844
	2.05774	1.21855	0.929637	0.690385	0.711393	0.609497	0.411916		6.68795	5.57836	5.09242	4.07868	3.07686	2.78249		107.161	89.5786	78.9444	65.6246	49.5164	43.7555
	2.07345	1.19649	0.937086	0.68818	0.687926	0.613281	0.420798		6.62676	5.54308	5.02917	4.04665	3.06048	2.73762		106.163	88.7433	78.2063	65.0111	49.0658	43.3393
	2.08916	1.17321	0.943732	0.687792	0.665532	0.615932	0.429666		6.57298	5.50805	4.97206	4.01939	3.04641	2.69534		105.186	87.9245	77.4832	64.4207	48.6186	42.9417
	2.10487	1.14906	0.949358	0.688983	0.64434	0.61745	0.438424		6.52487	5.47152	4.92147	3.99559	3.03354	2.65631		104.239	87.1305	76.7834	63.8461	48.1733	42.561
	2.12058	1.12437	0.953783	0.69151	0.624457	0.617845	0.446984		6.48036	5.43222	4.87724	3.97391	3.02086	2.62096		103.316	86.3605	76.1056	63.2792	47.7356	42.1903
	2.13628	1.09948	0.956867	0.695134	0.605966	0.61714	0.455267		6.43735	5.3894	4.83872	3.95304	3.00748	2.58955		102.411	85.6063	75.4421	62.7191	47.3124	41.8231
	2.15199	1.07471	0.958506	0.699624	0.588933	0.615369	0.463207		6.39395	5.3429	4.80491	3.93179	2.99268	2.56215		101.522	84.864	74.7882	62.1716	46.906	41.4576
	2.1677	1.05036	0.958633	0.704754	0.5734	0.612572	0.470744		6.34868	5.29304	4.77457	3.90921	2.97592	2.53861		100.658	84.1381	74.1471	61.6419	46.5131	41.0971
	2.18341	1.02667	0.957212	0.710313	0.559391	0.608799	0.47783		6.30061	5.24058	4.74637	3.88459	2.95687	2.51869		99.8176	83.4336	73.5245	61.1296	46.1277	40.7471
	2.19911	1.00391	0.954239	0.716102	0.546914	0.604106	0.484423		6.24942	5.18655	4.71901	3.8575	2.9354	2.50196		98.9968	82.7492	72.9213	60.6296	45.7464	40.4106
	2.21482	0.982256	0.949738	0.721938	0.53596	0.598553	0.490491		6.19531	5.13215	4.69135	3.8278	2.91154	2.48795		98.1921	82.0796	72.3329	60.1374	45.3702	40.0869
	2.23053	0.961899	0.943758	0.727655	0.526504	0.592205	0.496009		6.13895	5.0786	4.66247	3.79559	2.8855	2.4761		97.406	81.4225	71.7552	59.6536	45.003	39.7719
	2.24624	0.942974	0.936368	0.733106	0.518509	0.585129	0.50096		6.08137	5.02701	4.63171	3.76123	2.85761	2.46584		96.6419	80.7806	71.1888	59.1819	44.6482	39.4618
	2.26195	0.925588	0.927656	0.738161	0.511928	0.577395	0.505333		6.02375	4.9783	4.59876	3.7252	2.82832	2.45658		95.8982	80.1571	70.6373	58.7252	44.306	39.1552
	2.27765	0.909819	0.917724	0.742709	0.506703	0.569074	0.509124		5.9673	4.93312	4.56357	3.68815	2.79811	2.44779		95.1713	79.5513	70.1024	58.2824	43.9738	38.8536
	2.29336	0.895712	0.906688	0.746656	0.502767	0.560237	0.512335		5.91311	4.89184	4.52638	3.65074	2.76752	2.43896		94.4603	78.9597	69.5823	57.8504	43.6481	38.5601
	2.30907	0.883287	0.89467	0.74993	0.500048	0.550953	0.514971		5.86203	4.85451	4.48764	3.6137	2.73709	2.42967		93.7677	78.3806	69.0739	57.4266	43.3274	38.2767
	2.32478	0.872536	0.881798	0.752471	0.498468	0.541292	0.517043		5.81465	4.82093	4.44795	3.57766	2.70731	2.41957		93.0945	77.8153	68.576	57.0114	43.0127	38.0036
	2.34049	0.863432	0.868203	0.754239	0.497944	0.531321	0.518567		5.77119	4.79065	4.40801	3.5432	2.67865	2.40838		92.4392	77.266	68.0902	56.607	42.7063	37.7387
	2.35619	0.855926	0.854019	0.755208	0.498394	0.521105	0.519561		5.73158	4.76307	4.36855	3.51081	2.6515	2.39593		91.7993	76.7325	67.6185	56.2152	42.41	37.4796
	2.3719	0.849952	0.839375	0.755365	0.49973	0.510706	0.520046		5.69545	4.73749	4.33023	3.48081	2.62617	2.38213		91.1749	76.2129	67.1608	55.8353	42.1238	37.225
	2.38761	0.845432	0.824398	0.754713	0.501868	0.500183	0.520047		5.66223	4.71317	4.29367	3.4534	2.60288	2.36698		90.5677	75.7054	66.7154	55.4655	41.846	36.975
	2.40332	0.842275	0.80921	0.753264	0.504722	0.489591	0.519589		5.63122	4.68942	4.25933	3.42866	2.58176	2.35052		89.9779	75.2105	66.2804	55.1039	41.5745	36.7311
	2.41903	0.840383	0.793926	0.751039	0.508208	0.478983	0.518701		5.60164	4.66563	4.22752	3.40653	2.56288	2.3329		89.4042	74.7295	65.8558	54.7506	41.3085	36.495
	2.43473	0.839651	0.778653	0.748071	0.512246	0.468407	0.517411		5.57277	4.64131	4.1984	3.38682	2.54619	2.31429		88.845	74.263	65.443	54.4068	41.0483	36.2672
	2.45044	0.839973	0.76349	0.744398	0.516756	0.457907	0.51575		5.54397	4.61613	4.17199	3.36927	2.5316	2.2949		88.3007	73.8097	65.0429	54.0736	40.7953	36.0471
	2.46615	0.841239	0.748526	0.740065	0.521664	0.447524	0.513748		5.51475	4.58993	4.14815	3.35356	2.51894	2.27499		87.7721	73.3684	64.6548	53.7511	40.5506	35.8335
	2.48186	0.843341	0.733843	0.735122	0.526899	0.437293	0.511436		5.48477	4.56269	4.12661	3.33931	2.508	2.25482		87.2594	72.9386	64.2775	53.4381	40.3143	35.6249
	2.49757	0.846172	0.719509	0.729621	0.532394	0.427249	0.508844		5.45392	4.53455	4.10703	3.32613	2.49853	2.23465		86.7615	72.5212	63.9101	53.1333	40.0856	35.4208
	2.51327	0.849631	0.705586	0.723618	0.538088	0.417418	0.506002		5.42223	4.50576	4.08902	3.31363	2.49026	2.21475		86.2775	72.1168	63.5528	52.8364	39.8633	35.2217
	2.52898	0.85362	0.692125	0.717172	0.543922	0.407827	0.502941		5.38992	4.47664	4.07213	3.30145	2.48291	2.19536		85.8074	71.7251	63.2064	52.5478	39.6465	35.0284
	2.54469	0.858047	0.679168	0.710339	0.549844	0.398497	0.49969		5.3573	4.44761	4.05593	3.28927	2.47618	2.17672		85.3518	71.345	62.8712	52.2684	39.4351	34.8418
	2.5604	0.862826	0.666748	0.703177	0.555806	0.389447	0.496276		5.32479	4.41906	4.04004	3.27681	2.46981	2.15903		84.9108	70.976	62.5469	51.9985	39.2299	34.6621
	2.57611	0.867878	0.654889	0.695743	0.561764	0.38069	0.492728		5.29284	4.39139	4.02411	3.26389	2.46355	2.14246		84.4838	70.6181	62.2326	51.7376	39.0316	34.4889
	2.59181	0.873131	0.643609	0.688092	0.567681	0.37224	0.489071		5.2619	4.36498	4.00785	3.25034	2.45715	2.12716		84.0699	70.2718	61.9276	51.4849	38.8406	34.3212
	2.60752	0.878521	0.632917	0.680278	0.573522	0.364105	0.48533		5.23236	4.34011	3.99108	3.23611	2.45043	2.11325		83.6692	69.9374	61.6321	51.2397	38.6565	34.1585
	2.62323	0.883989	0.622816	0.672352	0.579258	0.356292	0.481528		5.20457	4.31701	3.97369	3.22117	2.4432	2.10078		83.2819	69.6144	61.3466	51.0021	38.4788	34.0002
	2.63894	0.889486	0.613305	0.66436	0.584862	0.348805	0.477689		5.17877	4.29583	3.95564	3.20557	2.43534	2.08983		82.9081	69.3022	61.0713	50.7725	38.3067	33.8466
	2.65465	0.894967	0.604376	0.656349	0.590314	0.341646	0.473832		5.1551	4.2766	3.93699	3.18943	2.42675	2.0804		82.5476	69.0003	60.806	50.5513	38.1398	33.6982
	2.67035	0.900395	0.596018	0.648361	0.595594	0.334815	0.469977		5.13358	4.2593	3.91786	3.17287	2.41737	2.07248		82.1997	68.709	60.5501	50.3386	37.9783	33.5555
	2.68606	0.905736	0.588214	0.640433	0.600689	0.328311	0.466143		5.11415	4.24382	3.89843	3.15607	2.40716	2.06605		81.8642	68.4286	60.3032	50.1339	37.8225	33.4188
	2.70177	0.910965	0.580948	0.632601	0.605587	0.32213	0.462345		5.09663	4.22996	3.87892	3.13924	2.39613	2.06104		81.5412	68.1591	60.0651	49.9368	37.673	33.2878
	2.71748	0.916059	0.574198	0.624898	0.61028	0.316268	0.458599		5.08079	4.2175	3.85959	3.12257	2.38431	2.0574		81.231	67.9002	59.8362	49.7467	37.5299	33.1622
	2.73319	0.921002	0.567942	0.617351	0.61476	0.31072	0.454918		5.06632	4.20617	3.8407	3.10629	2.37174	2.05503		80.9333	67.6513	59.6167	49.5638	37.393	33.0413
	2.74889	0.925779	0.562157	0.609987	0.619024	0.305478	0.451316		5.05289	4.19568	3.82251	3.0906	2.3585	2.05384		80.6478	67.4123	59.4066	49.3884	37.2618	32.9248
	2.7646	0.93038	0.556817	0.602827	0.623071	0.300536	0.447804		5.04016	4.18574	3.8053	3.07569	2.34469	2.05372		80.3741	67.1833	59.2055	49.2207	37.1359	32.8127
	2.78031	0.934797	0.551898	0.595892	0.626899	0.295886	0.444391		5.02779	4.17606	3.78929	3.06175	2.3304	2.05456		80.1122	66.9645	59.013	49.0609	37.015	32.7051
	2.79602	0.939026	0.547375	0.589199	0.630511	0.291519	0.441088		5.01548	4.16637	3.77468	3.04891	2.31575	2.05626		79.8624	66.756	58.8288	48.9085	36.8991	32.6025
	2.81173	0.943062	0.543225	0.582762	0.633909	0.287425	0.437901		5.00295	4.15646	3.76164	3.03731	2.30085	2.0587		79.6245	66.5574	58.6532	48.7631	36.7885	32.5051
	2.82743	0.946904	0.539422	0.576593	0.637096	0.283597	0.434837		4.98999	4.14614	3.7503	3.02702	2.28583	2.06176		79.3985	66.3684	58.4864	48.6246	36.6835	32.413
	2.84314	0.950552	0.535944	0.570703	0.640077	0.280026	0.431903		4.97645	4.13527	3.74072	3.01812	2.27081	2.06535		79.1839	66.1889	58.3284	48.4929	36.5844	32.326
	2.85885	0.954005	0.532768	0.5651	0.642857	0.276701	0.429104		4.96223	4.12376	3.73295	3.01061	2.2559	2.06935		78.9807	66.0188	58.1791	48.3681	36.491	32.2439
	2.87456	0.957264	0.529874	0.55979	0.645443	0.273614	0.426444		4.94732	4.11158	3.72695	3.0045	2.24123	2.07366		78.7887	65.8584	58.0382	48.2504	36.4031	32.1662
	2.89027	0.960331	0.527243	0.554778	0.647838	0.270756	0.423927		4.93174	4.09875	3.72269	2.99975	2.2269	2.07819		78.6083	65.7078	57.9054	48.1401	36.3203	32.0926
	2.90597	0.963207	0.524855	0.550069	0.650051	0.268119	0.421555		4.91558	4.08534	3.72005	2.99629	2.21302	2.08286		78.4393	65.5667	57.7806	48.037	36.2424	32.0232
	2.92168	0.965893	0.522694	0.545664	0.652086	0.265693	0.419332		4.89899	4.07144	3.71891	2.99402	2.19967	2.08757		78.2816	65.435	57.6641	47.9407	36.1692	31.9581
	2.93739	0.96839	0.520744	0.541566	0.65395	0.263472	0.417258		4.88214	4.0572	3.71912	2.99283	2.18695	2.09227		78.135	65.3124	57.5559	47.8511	36.1009	31.8976
	2.9531	0.970701	0.518991	0.537775	0.65565	0.261447	0.415336		4.86525	4.04281	3.72048	2.9926	2.17492	2.09686		77.9993	65.1989	57.4562	47.768	36.0377	31.8419
	2.96881	0.972825	0.517422	0.534293	0.65719	0.259611	0.413566		4.84854	4.02846	3.72279	2.99318	2.16367	2.10131		77.8746	65.0945	57.3648	47.6914	35.9799	31.7913
	2.98451	0.974764	0.516026	0.531117	0.658577	0.257959	0.41195		4.83225	4.01436	3.72585	2.99441	2.15323	2.10553		77.7609	64.9994	57.2814	47.6215	35.9276	31.7456
	3.00022	0.976518	0.514791	0.528249	0.659815	0.256482	0.410487		4.81664	4.00073	3.72944	2.99614	2.14367	2.1095		77.6584	64.9138	57.2058	47.5584	35.8807	31.7046
	3.01593	0.978088	0.51371	0.525686	0.66091	0.255176	0.409179		4.80193	3.98781	3.73334	2.9982	2.13503	2.11317		77.5669	64.8375	57.138	47.5024	35.8391	31.6679
	3.03164	0.979473	0.512773	0.523429	0.661865	0.254036	0.408024		4.78837	3.97581	3.73734	3.00045	2.12734	2.11648		77.4862	64.7703	57.078	47.4534	35.8023	31.6352
	3.04734	0.980674	0.511975	0.521475	0.662685	0.253058	0.407024		4.77616	3.96494	3.74126	3.00274	2.12062	2.11942		77.4162	64.7119	57.0261	47.411	35.7701	31.6061
	3.06305	0.981691	0.511309	0.519824	0.663373	0.252236	0.406178		4.76549	3.95539	3.7449	3.00492	2.11491	2.12196		77.3568	64.6621	56.9828	47.375	35.7421	31.5806
	3.07876	0.982523	0.51077	0.518475	0.663932	0.251569	0.405487		4.75653	3.94734	3.74811	3.00688	2.11021	2.12406		77.3082	64.6209	56.948	47.3452	35.7186	31.5588
	3.09447	0.983171	0.510355	0.517427	0.664364	0.251053	0.404949		4.74941	3.94091	3.75076	3.00852	2.10655	2.12572		77.2704	64.5885	56.9217	47.3217	35.6996	31.5411
	3.11018	0.983634	0.510061	0.516679	0.664671	0.250685	0.404565		4.74425	3.93624	3.75273	3.00975	2.10393	2.12691		77.2435	64.5651	56.9034	47.3046	35.6857	31.5279
	3.12588	0.983912	0.509885	0.51623	0.664855	0.250466	0.404334		4.74112	3.9334	3.75394	3.01052	2.10235	2.12763		77.2274	64.551	56.8928	47.2942	35.6771	31.5198
	3.14159	0.984004	0.509827	0.516081	0.664916	0.250393	0.404257		4.74007	3.93245	3.75435	3.01078	2.10182	2.12787		77.2221	64.5462	56.8893	47.2907	35.6742	31.5171
	3.14159	0.984004	0.509827	0.516081	0.664916	0.250393	0.404257		4.74007	3.93245	3.75435	3.01078	2.10182	2.12787		77.2221	64.5462	56.8893	47.2907	35.6742	31.5171
	3.1573	0.983	0.510078	0.516552	0.664085	0.250753	0.404189		4.74223	3.9344	3.75187	3.00911	2.10317	2.12617		77.2167	64.5426	56.884	47.2879	35.6728	31.5165
	3.17301	0.979997	0.510837	0.517962	0.661599	0.251833	0.403982		4.7486	3.94012	3.74452	3.00421	2.1072	2.12109		77.2007	64.5311	56.8689	47.2792	35.6684	31.5141
	3.18872	0.975019	0.512125	0.520297	0.65748	0.25363	0.403636		4.7588	3.94926	3.73267	2.99631	2.11385	2.11271		77.1742	64.5109	56.8458	47.2637	35.6593	31.5082
	3.20442	0.968107	0.513973	0.523536	0.651766	0.256142	0.40315		4.77224	3.96126	3.71685	2.98583	2.12302	2.10118		77.137	64.4807	56.8167	47.2406	35.6441	31.497
	3.22013	0.959317	0.516424	0.527649	0.644509	0.259363	0.40252		4.78811	3.97536	3.69781	2.97328	2.13456	2.08669		77.0888	64.4397	56.7822	47.2097	35.6217	31.4787
	3.23584	0.948719	0.519529	0.532596	0.635774	0.263286	0.401744		4.80542	3.99063	3.67643	2.95932	2.14827	2.06947		77.029	64.3882	56.7413	47.1718	35.5922	31.453
	3.25155	0.936401	0.523347	0.538327	0.625639	0.267903	0.400817		4.82303	4.00603	3.65369	2.94463	2.1639	2.04982		76.958	64.3273	56.6924	47.1281	35.5565	31.4205
	3.26726	0.922459	0.52794	0.544784	0.614196	0.273201	0.399734		4.83972	4.02048	3.63065	2.92996	2.18113	2.02807		76.8765	64.2586	56.6335	47.0794	35.5166	31.3829
	3.28296	0.907004	0.533374	0.551896	0.601547	0.279166	0.398489		4.85423	4.03287	3.60833	2.91603	2.19956	2.00461		76.7854	64.183	56.5645	47.0253	35.4736	31.3422
	3.29867	0.890159	0.53971	0.559584	0.587805	0.285779	0.397075		4.86534	4.04214	3.58774	2.90351	2.21877	1.97986		76.6844	64.0997	56.4865	46.9647	35.4282	31.3
	3.31438	0.872057	0.547008	0.567757	0.573091	0.29302	0.395483		4.87194	4.04738	3.56976	2.893	2.23822	1.95426		76.5723	64.0073	56.4015	46.8961	35.3794	31.2564
	3.33009	0.852839	0.555316	0.576311	0.557537	0.30086	0.393703		4.87311	4.04783	3.55513	2.88496	2.25737	1.92832		76.4481	63.904	56.3107	46.8188	35.3254	31.2103
	3.3458	0.832656	0.564675	0.585134	0.541279	0.30927	0.391724		4.8682	4.04301	3.54438	2.87972	2.27559	1.90253		76.3119	63.7895	56.2139	46.7335	35.2643	31.1595
	3.3615	0.811667	0.575108	0.594104	0.524459	0.318212	0.389534		4.85687	4.0327	3.53782	2.87742	2.29224	1.87742		76.165	63.6653	56.1091	46.6419	35.1954	31.102
	3.37721	0.790039	0.586624	0.603086	0.507227	0.327645	0.387119		4.83917	4.01699	3.53549	2.87802	2.30667	1.85352		76.0091	63.5336	55.9944	46.5459	35.1191	31.0366
	3.39292	0.767946	0.59921	0.611939	0.48973	0.33752	0.384464		4.81552	3.99632	3.53717	2.88128	2.31824	1.83138		75.844	63.3954	55.8693	46.446	35.0377	30.9639
	3.40863	0.745566	0.612831	0.620512	0.472124	0.347783	0.381552		4.78674	3.97142	3.54233	2.88678	2.32634	1.8115		75.6679	63.2497	55.7355	46.341	34.9534	30.8859
	3.42434	0.723088	0.627432	0.628648	0.454559	0.358373	0.378367		4.75401	3.94333	3.55021	2.8939	2.33043	1.79437		75.4791	63.0939	55.5954	46.2282	34.8679	30.8054
	3.44004	0.700704	0.64293	0.636187	0.437189	0.369222	0.374888		4.71881	3.91328	3.55979	2.90189	2.33005	1.78045		75.2775	62.9264	55.4502	46.1056	34.7806	30.7244
	3.45575	0.678611	0.659216	0.642964	0.420165	0.380257	0.371099		4.68281	3.8827	3.5699	2.90984	2.32485	1.7701		75.0656	62.7477	55.2988	45.9731	34.6892	30.6431
	3.47146	0.657013	0.676159	0.648816	0.403635	0.391395	0.366978		4.64777	3.85304	3.5792	2.9168	2.31463	1.76362		74.8454	62.5608	55.1384	45.8332	34.5904	30.5597
	3.48717	0.636118	0.693599	0.653581	0.387744	0.402552	0.362505		4.61542	3.82574	3.58633	2.92176	2.29934	1.76122		74.6165	62.3679	54.9667	45.6891	34.4821	30.4708
	3.50288	0.616138	0.711356	0.657103	0.37263	0.413632	0.357662		4.58729	3.80206	3.58996	2.92373	2.2791	1.76297		74.3759	62.1686	54.7843	45.5429	34.3644	30.3732
	3.51858	0.597286	0.729223	0.659234	0.358429	0.424539	0.352428		4.56459	3.78303	3.58891	2.92183	2.25422	1.76883		74.1214	61.9597	54.5944	45.3932	34.2402	30.2656
	3.53429	0.579778	0.746978	0.659839	0.345268	0.435169	0.346786		4.54806	3.76931	3.5822	2.9153	2.22517	1.77858		73.8544	61.7383	54.4002	45.2363	34.1136	30.1498
	3.55	0.563826	0.764377	0.658795	0.333265	0.445414	0.340719		4.53791	3.76116	3.56919	2.90359	2.19264	1.79188		73.5785	61.5049	54.202	45.0685	33.9877	30.0295
	3.56571	0.54964	0.781167	0.656001	0.322532	0.455166	0.334212		4.53372	3.75833	3.54959	2.88642	2.15744	1.80821		73.2954	61.2632	53.9963	44.889	33.8624	29.9094
	3.58142	0.537425	0.79708	0.651375	0.313172	0.46431	0.327254		4.53445	3.76011	3.52357	2.86378	2.12055	1.8269		73.0026	61.0167	53.7788	44.701	33.7343	29.7917
	3.59712	0.527373	0.811845	0.64486	0.305275	0.472734	0.319834		4.53849	3.76531	3.49177	2.83601	2.08305	1.84713		72.696	60.7647	53.5484	44.5097	33.5981	29.6755
	3.61283	0.519663	0.825188	0.636425	0.298924	0.480324	0.311948		4.54375	3.77234	3.45525	2.80376	2.0461	1.86797		72.3747	60.5026	53.3087	44.3181	33.4498	29.5561
	3.62854	0.514455	0.836841	0.626072	0.294186	0.486969	0.303596		4.54785	3.77928	3.41548	2.76802	2.01089	1.88837		72.0432	60.2264	53.0651	44.1243	33.2898	29.4278
	3.64425	0.511888	0.84654	0.613832	0.291119	0.492561	0.294781		4.54828	3.78408	3.37427	2.73005	1.97857	1.90725		71.7056	59.9374	52.8197	43.9225	33.1227	29.2867
	3.65996	0.512069	0.854038	0.59977	0.289765	0.496996	0.285513		4.54268	3.78465	3.3336	2.69133	1.95025	1.92347		71.3606	59.6413	52.5688	43.7074	32.9551	29.1335
	3.67566	0.515076	0.859104	0.583988	0.290154	0.500175	0.275808		4.52909	3.77908	3.29551	2.65351	1.92688	1.93594		71.0022	59.3427	52.3055	43.479	32.7913	28.9736
	3.69137	0.520944	0.861532	0.566619	0.2923	0.502008	0.265688		4.50616	3.76582	3.26196	2.61826	1.90923	1.94365		70.6272	59.0391	52.0271	43.2432	32.6303	28.8144
	3.70708	0.529669	0.861141	0.547836	0.2962	0.502416	0.255183		4.47334	3.74384	3.2346	2.58722	1.89784	1.9457		70.2401	58.7232	51.7378	43.0074	32.4655	28.6608
	3.72279	0.541195	0.857787	0.527841	0.301837	0.501326	0.244329		4.43106	3.71277	3.21466	2.5618	1.89297	1.94138		69.848	58.3906	51.4458	42.7741	32.2889	28.5124
	3.7385	0.555417	0.85136	0.506871	0.309174	0.498683	0.233172		4.38071	3.67297	3.20277	2.54315	1.89455	1.93021		69.4511	58.0458	51.1547	42.5378	32.0962	28.3626
	3.7542	0.572174	0.841791	0.485195	0.318157	0.494441	0.221763		4.32459	3.62562	3.19889	2.532	1.90219	1.91198		69.0413	57.6977	50.8591	42.289	31.8909	28.2022
	3.76991	0.591247	0.829056	0.463105	0.328715	0.488571	0.210164		4.26574	3.57261	3.20224	2.52857	1.91514	1.88677		68.6127	57.3497	50.5492	42.0227	31.682	28.025
	3.78562	0.612361	0.813177	0.44092	0.340755	0.481062	0.198443		4.20768	3.51649	3.21131	2.53253	1.93235	1.85499		68.1704	56.9945	50.2211	41.7434	31.4791	27.8321
	3.80133	0.635181	0.794224	0.418975	0.354167	0.471919	0.186677		4.15401	3.46024	3.22391	2.54299	1.95244	1.81735		67.7248	56.6218	49.882	41.4625	31.2846	27.6323
	3.81704	0.659317	0.772321	0.39762	0.36882	0.461163	0.17495		4.10804	3.40702	3.23735	2.55845	1.97378	1.7749		67.277	56.2307	49.5437	41.188	31.0913	27.437
	3.83274	0.684325	0.747638	0.377212	0.384564	0.448838	0.163354		4.07236	3.35994	3.24862	2.57695	1.99457	1.72894		66.8159	55.8327	49.2099	40.9167	30.8869	27.2533
	3.84845	0.709717	0.7204	0.358111	0.40123	0.435007	0.151986		4.04848	3.32165	3.2546	2.5961	2.0129	1.68101		66.333	55.4382	48.8705	40.6355	30.6619	27.0779
	3.86416	0.734961	0.69088	0.340669	0.418628	0.41975	0.140951		4.03656	3.29413	3.25239	2.61326	2.02689	1.63285		65.8358	55.0432	48.5118	40.3329	30.4179	26.899
	3.87987	0.759495	0.659398	0.32523	0.436554	0.40317	0.130359		4.03526	3.27836	3.23957	2.62572	2.03474	1.58627		65.3387	54.6323	48.1317	40.0111	30.1676	26.7025
	3.89557	0.782735	0.626321	0.312114	0.454783	0.385388	0.120323		4.04178	3.27417	3.21446	2.63089	2.03488	1.54308		64.842	54.1976	47.7442	39.6854	29.9264	26.4821
	3.91128	0.804088	0.592055	0.301618	0.473079	0.366546	0.110959		4.05204	3.28015	3.17636	2.62651	2.02608	1.50504		64.3294	53.7502	47.3649	39.3705	29.7005	26.2444
	3.92699	0.822963	0.557044	0.294005	0.49119	0.346804	0.102386		4.06113	3.29367	3.12569	2.61086	2.00753	1.47369		63.7908	53.3083	46.9923	39.0654	29.4811	26.0063
	3.9427	0.838786	0.521762	0.289496	0.508852	0.326338	0.0947227		4.06379	3.31107	3.06402	2.58295	1.97894	1.45032		63.2398	52.8734	46.6073	38.7525	29.249	25.7837
	3.95841	0.851016	0.486707	0.288266	0.525796	0.305342	0.0880863		4.05508	3.32796	2.99407	2.54262	1.94059	1.43582		62.6953	52.4258	46.1942	38.4131	28.9894	25.5803
	3.97411	0.859161	0.452395	0.290439	0.541746	0.284022	0.0825916		4.031	3.33958	2.9195	2.49065	1.89334	1.43066		62.1521	51.9489	45.7608	38.0478	28.7041	25.3831
	3.98982	0.86279	0.419348	0.29608	0.556422	0.2626	0.0783491		3.98913	3.34134	2.84463	2.42878	1.83866	1.43481		61.5855	51.4529	45.3319	37.678	28.4126	25.1698
	4.00553	0.861548	0.38809	0.305189	0.569551	0.241306	0.0754627		3.92903	3.32929	2.77409	2.35961	1.77853	1.4477		60.9893	50.9645	44.9207	37.3262	28.1381	24.9246
	4.02124	0.855175	0.359133	0.317706	0.580862	0.220378	0.0740286		3.85252	3.30063	2.71238	2.28649	1.71542	1.46822		60.3889	50.4915	44.5101	36.9916	27.8883	24.6505
	4.03695	0.843513	0.33297	0.333499	0.590096	0.20006	0.0741329		3.76361	3.25411	2.66339	2.21328	1.65209	1.49476		59.8037	50.0085	44.0706	36.6477	27.6469	24.3699
	4.05265	0.826518	0.310065	0.352369	0.597009	0.180597	0.0758502		3.66817	3.1903	2.62995	2.14408	1.59151	1.52524		59.2137	49.4895	43.5967	36.2684	27.3845	24.1095
	4.06836	0.80427	0.29084	0.374049	0.601378	0.162236	0.0792417		3.57331	3.11167	2.61347	2.0829	1.53663	1.55724		58.5878	48.9451	43.1178	35.8567	27.0825	23.8806
	4.08407	0.776979	0.275666	0.398206	0.603003	0.145217	0.0843535		3.48651	3.02249	2.61367	2.0333	1.49019	1.58806		57.935	48.4131	42.6644	35.4458	26.7504	23.6681
	4.09978	0.744985	0.264853	0.424442	0.601714	0.129775	0.0912149		3.41467	2.92847	2.62844	1.99809	1.45453	1.61492		57.2956	47.906	42.2276	35.0655	26.4215	23.4391
	4.11549	0.708759	0.258644	0.4523	0.597378	0.116132	0.0998371		3.36307	2.83623	2.65397	1.97896	1.43142	1.63507		56.6758	47.3889	41.7658	34.7078	26.1263	23.1669
	4.13119	0.668899	0.2572	0.481274	0.589896	0.104498	0.110212		3.33452	2.75261	2.68496	1.97633	1.42185	1.64599		56.0319	46.8255	41.256	34.3312	25.865	22.8528
	4.1469	0.626122	0.260596	0.510809	0.579217	0.0950654	0.12231		3.32874	2.68385	2.71514	1.98912	1.42596	1.64554		55.3402	46.2328	40.7284	33.9038	25.6033	22.5292
	4.16261	0.581248	0.268815	0.540316	0.565334	0.0880043	0.136082		3.34215	2.63486	2.73779	2.01483	1.44292	1.63215		54.6421	45.6633	40.2322	33.4426	25.2991	22.2369
	4.17832	0.535192	0.281742	0.569178	0.54829	0.0834619	0.151455		3.36812	2.60845	2.74651	2.04958	1.47097	1.6049		53.9804	45.1292	39.7704	33.0001	24.9405	21.9925
	4.19403	0.488937	0.299163	0.596767	0.52818	0.081558	0.168333		3.39759	2.60489	2.73594	2.0884	1.5074	1.56367		53.3218	44.5777	39.2893	32.6065	24.5604	21.7723
	4.20973	0.443517	0.320761	0.622447	0.505155	0.0823824	0.1866		3.42027	2.62162	2.70243	2.12558	1.54877	1.50919		52.6071	43.9645	38.7459	32.231	24.2121	21.5262
	4.22544	0.399987	0.346118	0.645596	0.479419	0.0859928	0.206115		3.426	2.65337	2.6446	2.15517	1.59102	1.44305		51.8553	43.3251	38.1708	31.8105	23.9213	21.2172
	4.24115	0.359401	0.37472	0.665615	0.451231	0.092412	0.226717		3.40627	2.69258	2.56369	2.17147	1.62979	1.36766		51.1409	42.7302	37.6348	31.3221	23.6588	20.8542
	4.25686	0.322776	0.405963	0.681941	0.420903	0.101627	0.248224		3.35561	2.73015	2.46361	2.16965	1.66064	1.28616		50.464	42.1776	37.1531	30.8171	23.361	20.4904
	4.27257	0.291069	0.439159	0.694062	0.3888	0.113586	0.270433		3.27271	2.75652	2.3507	2.14622	1.67946	1.20223		49.7394	41.5856	36.6553	30.3673	22.987	20.1827
	4.28827	0.26514	0.473549	0.70153	0.355334	0.128199	0.293125		3.16096	2.76278	2.23318	2.09949	1.68271	1.11994		48.9446	40.9146	36.0768	29.979	22.5613	19.9432
	4.30398	0.245728	0.508316	0.703973	0.320957	0.145339	0.316065		3.02826	2.74195	2.12033	2.02986	1.66778	1.04347		48.1723	40.238	35.4543	29.576	22.1581	19.7229
	4.31969	0.233422	0.5426	0.70111	0.286163	0.164837	0.339005		2.88627	2.68996	2.02148	1.93997	1.63326	0.976851		47.4707	39.638	34.8864	29.0852	21.8348	19.4475
	4.3354	0.228635	0.575517	0.692754	0.251472	0.186489	0.361684		2.74884	2.60644	1.94487	1.83453	1.57907	0.923679		46.7448	39.0704	34.3949	28.53	21.5729	19.0802
	4.35111	0.231585	0.606178	0.678828	0.21743	0.210052	0.383837		2.63006	2.4951	1.89657	1.7201	1.50662	0.886845		45.9196	38.4211	33.8817	28.0137	21.2869	18.6594
	4.36681	0.242277	0.633709	0.65937	0.184593	0.235252	0.405193		2.542	2.36351	1.87961	1.6045	1.41876	0.86829		45.0894	37.6882	33.2611	27.5967	20.9022	18.2736
	4.38252	0.260496	0.657273	0.634532	0.153522	0.261779	0.42548		2.49271	2.22239	1.89333	1.49614	1.31969	0.868806		44.3583	37.0015	32.5921	27.2124	20.4324	17.9869
	4.39823	0.285797	0.676095	0.604593	0.124771	0.289299	0.44443		2.4845	2.08443	1.93321	1.40322	1.21469	0.887908		43.6369	36.4203	32.0081	26.7381	19.9762	17.7777
	4.41394	0.317512	0.689482	0.569946	0.0988757	0.31745	0.461783		2.51321	1.96273	1.99116	1.33285	1.1098	0.923784		42.7922	35.8219	31.5217	26.1492	19.6271	17.5482
	4.42965	0.354756	0.696843	0.531106	0.0763429	0.345852	0.477289		2.5683	1.86899	2.05623	1.29025	1.0114	0.973337		41.9073	35.0887	30.9887	25.5653	19.3754	17.206
	4.44535	0.396447	0.697715	0.488696	0.0576379	0.37411	0.490715		2.63409	1.81184	2.11581	1.27808	0.925669	1.03232		41.1463	34.3136	30.3128	25.1094	19.106	16.7514
	4.46106	0.441326	0.691775	0.443443	0.0431741	0.40182	0.501848		2.69201	1.79535	2.15714	1.29599	0.858144	1.09559		40.4349	33.6672	29.6041	24.7431	18.7064	16.2882
	4.47677	0.48799	0.67886	0.396161	0.0333022	0.428573	0.510497		2.7234	1.8182	2.16895	1.34039	0.813174	1.15739		39.5782	33.109	29.0329	24.2979	18.1864	15.9381
	4.49248	0.53493	0.658977	0.347741	0.0282996	0.453966	0.516503		2.7127	1.87336	2.14298	1.4047	0.793511	1.21175		38.6426	32.4303	28.5666	23.6884	17.6828	15.7263
	4.50819	0.580571	0.632314	0.299132	0.0283617	0.477605	0.519734		2.65034	1.94878	2.07537	1.47977	0.799977	1.25294		37.8573	31.6037	27.9952	23.0403	17.328	15.5466
	4.52389	0.623321	0.599239	0.25132	0.0335937	0.49911	0.520097		2.5348	2.02867	1.9674	1.55473	0.831275	1.27587		37.1638	30.8574	27.2474	22.5447	17.1071	15.2483
	4.5396	0.661621	0.560307	0.205307	0.0440047	0.518128	0.517536		2.37352	2.09556	1.82578	1.61807	0.883961	1.27653		36.2981	30.2994	26.5251	22.2007	16.8561	14.778
	4.55531	0.693999	0.516246	0.162089	0.0595028	0.534336	0.512037		2.18229	2.13271	1.66207	1.65887	0.952613	1.25239		35.3151	29.7056	26.0104	21.7931	16.4238	14.2438
	4.57102	0.719118	0.467952	0.12263	0.0798925	0.547447	0.503629		1.98313	2.12665	1.49147	1.66802	1.03016	1.20264		34.5188	28.885	25.5636	21.1679	15.8404	13.8273
	4.58673	0.735834	0.416469	0.0878385	0.104875	0.557218	0.492385		1.80087	2.06939	1.33107	1.63939	1.10841	1.12837		33.8544	28.035	24.9132	20.4591	15.3055	13.612
	4.60243	0.743232	0.362968	0.0585415	0.134049	0.563458	0.478426		1.65895	1.96003	1.19755	1.57073	1.17868	1.03263		32.9765	27.4302	24.0907	19.9339	14.9858	13.4886
	4.61814	0.74068	0.308718	0.0354616	0.166917	0.566029	0.461917		1.57516	1.80539	1.1049	1.46416	1.23254	0.920252		31.949	26.9233	23.4183	19.6272	14.8244	13.2432
	4.63385	0.727853	0.255058	0.0191944	0.202892	0.564853	0.443072		1.55799	1.61952	1.0623	1.3262	1.26256	0.797633		31.1652	26.1654	23.0044	19.2625	14.579	12.7622
	4.64956	0.704764	0.203359	0.010188	0.241304	0.559919	0.422145		1.60442	1.42204	1.07248	1.16736	1.26306	0.672278		30.5434	25.2352	22.5332	18.6153	14.0762	12.1599
	4.66527	0.671778	0.154987	0.00872605	0.281419	0.55128	0.399436		1.69971	1.23556	1.13089	1.00111	1.2307	0.552275		29.6415	24.5475	21.7492	17.8475	13.4183	11.6871
	4.68097	0.629612	0.111262	0.0149137	0.322445	0.539061	0.375283		1.81922	1.0823	1.22593	0.84253	1.16493	0.445674		28.5757	24.1109	20.9035	17.3179	12.8978	11.4876
	4.69668	0.579328	0.0734159	0.0286684	0.363557	0.523455	0.350059		1.93233	0.980664	1.34012	0.706604	1.06823	0.359825		27.8419	23.4593	20.3859	17.0766	12.6802	11.4372
	4.71239	0.522313	0.0425527	0.0497147	0.403908	0.504724	0.324168		2.00778	0.942037	1.45226	0.606447	0.946017	0.300738		27.273	22.4867	20.0684	16.7539	12.5973	11.2443
	4.7281	0.460235	0.0196095	0.077585	0.442656	0.483202	0.298041		2.01952	0.968539	1.54031	0.551608	0.806321	0.27251		26.3234	21.6988	19.4638	16.0629	12.3071	10.7383
	4.7438	0.395006	0.00532031	0.111626	0.478978	0.459282	0.272126		1.95207	1.05208	1.58458	0.546701	0.6592	0.276878		25.2374	21.3118	18.5359	15.2413	11.6781	10.0642
	4.75951	0.328712	0.000184698	0.151008	0.512099	0.433422	0.246884		1.80417	1.17501	1.57084	0.59055	0.515885	0.312946		24.6077	20.795	17.82	14.7553	10.9696	9.56245
	4.77522	0.263549	0.00444286	0.194747	0.54131	0.40613	0.222782		1.59004	1.3124	1.49278	0.675994	0.387777	0.377132		24.0873	19.8186	17.5463	14.6187	10.5658	9.42568
	4.79093	0.201745	0.0180575	0.241724	0.56599	0.377963	0.200283		1.33765	1.43568	1.35348	0.790438	0.28536	0.463329		23.0553	18.9304	17.1937	14.3193	10.5282	9.47535
	4.80664	0.145473	0.0407045	0.290713	0.585626	0.349516	0.179838		1.08411	1.51717	1.16553	0.917128	0.217133	0.563323		21.996	18.5815	16.3329	13.5462	10.4867	9.31644
	4.82234	0.0967698	0.0717724	0.340421	0.599836	0.321408	0.161877		0.868986	1.53476	0.949659	1.03704	0.188666	0.667403		21.5363	18.2178	15.4116	12.6948	10.0429	8.74638
	4.83805	0.0574491	0.110373	0.389518	0.608379	0.294279	0.146803		0.72651	1.47604	0.732046	1.13122	0.201905	0.765167		21.0261	17.2667	15.0511	12.3343	9.25566	7.99832
	4.85376	0.029021	0.155361	0.436681	0.611174	0.26877	0.134978		0.678376	1.34097	0.540536	1.18321	0.254781	0.846421		19.8791	16.2893	14.9376	12.3386	8.61815	7.52942
	4.86947	0.0126201	0.205365	0.480639	0.60831	0.245512	0.12672		0.72853	1.1427	0.400347	1.18139	0.341223	0.902132		18.944	15.9856	14.2871	12.0064	8.49424	7.53595
	4.88518	0.00894403	0.258831	0.520218	0.600048	0.225116	0.122291		0.861258	0.906093	0.329896	1.12079	0.451581	0.925328		18.7095	15.7901	13.2335	11.1063	8.65179	7.70719
	4.90088	0.0182081	0.314066	0.55438	0.586828	0.208153	0.121891		1.04322	0.664066	0.337438	1.0041	0.573451	0.911854		18.1172	14.8768	12.6911	10.2998	8.49148	7.52403
	4.91659	0.0401172	0.369307	0.582274	0.569262	0.195144	0.12565		1.22936	0.45229	0.419143	0.841791	0.692848	0.860922		16.8634	13.8276	12.7471	10.1843	7.76528	6.82702
	4.9323	0.0738586	0.422776	0.603265	0.548128	0.186546	0.133626		1.37172	0.30297	0.559041	0.651099	0.795627	0.775358		16.2149	13.6019	12.4038	10.3252	6.92919	6.03569
	4.94801	0.118118	0.47276	0.616979	0.524354	0.182734	0.145795		1.42953	0.238844	0.730998	0.454038	0.869012	0.66152		16.1956	13.5912	11.3309	9.84626	6.635	5.72606
	4.96372	0.171116	0.517677	0.623326	0.499002	0.183994	0.162052		1.37851	0.268482	0.902551	0.274608	0.903075	0.528863		15.3788	12.7057	10.5703	8.80931	6.91314	5.98092
	4.97942	0.230675	0.556153	0.622517	0.473239	0.190509	0.182206		1.21722	0.383875	1.0401	0.135518	0.892005	0.389161		14.1387	11.6078	10.7154	8.2194	7.06944	6.24426
	4.99513	0.294301	0.587088	0.615085	0.448314	0.202348	0.205987		0.968868	0.560967	1.11469	0.0548786	0.83499	0.255451		13.9745	11.5263	10.7262	8.47397	6.51552	5.90945
	5.01084	0.359292	0.609727	0.601876	0.425516	0.219462	0.233039		0.677711	0.76327	1.10734	0.0433258	0.736599	0.140765		14.0153	11.7177	9.7432	8.63696	5.55345	5.03155
	5.02655	0.422863	0.623709	0.584045	0.406145	0.241676	0.262931		0.400486	0.948129	1.01309	0.10204	0.60657	0.0567848		12.8545	10.8204	8.7764	7.85491	5.07138	4.33039
	5.04226	0.482284	0.629117	0.563033	0.391462	0.268685	0.295162		0.194274	1.07466	0.842747	0.22203	0.458971	0.0125413		11.9397	9.70973	8.96017	6.80382	5.42442	4.39728
	5.05796	0.535022	0.6265	0.540531	0.382654	0.300059	0.329169		0.103365	1.11198	0.622003	0.384903	0.310801	0.0132979		12.3669	9.88258	9.34615	6.7216	5.9026	4.96858
	5.07367	0.5789	0.616894	0.518433	0.380785	0.335243	0.364339		0.148049	1.04605	0.387663	0.565128	0.180122	0.0597623		12.1202	10.2821	8.52828	7.36472	5.57646	5.15779
	5.08938	0.612231	0.601806	0.498783	0.38675	0.373564	0.400021		0.318152	0.883746	0.181569	0.733586	0.0839184	0.147736		10.708	9.29564	7.38513	7.25515	4.54029	4.47783
	5.10509	0.63396	0.583194	0.483702	0.401239	0.414244	0.435543		0.573331	0.652996	0.0430519	0.861981	0.0359226	0.268279		10.6058	8.24292	7.60963	6.09214	3.89951	3.48865
	5.1208	0.643773	0.563413	0.475311	0.424694	0.456416	0.470231		0.850698	0.398581	0.00121771	0.927496	0.0446545	0.408429		11.4042	8.83486	8.40474	5.42325	4.35901	3.21737
	5.1365	0.642183	0.545144	0.475647	0.457271	0.499139	0.50343		1.07867	0.174066	0.0685161	0.916991	0.111955	0.552441		10.4595	9.40889	7.7815	6.16183	5.19426	3.92148
	5.15221	0.630592	0.531304	0.486575	0.498818	0.541425	0.53452		1.19431	0.0311217	0.236967	0.830017	0.232238	0.683463		9.35698	8.21232	6.47116	6.8923	5.09877	4.67243
	5.16792	0.611298	0.524934	0.509692	0.54885	0.582263	0.562951		1.1602	0.00819973	0.478059	0.680038	0.392635	0.785509		10.4492	7.36758	6.79982	6.08802	3.96693	4.40033
	5.18363	0.587467	0.529067	0.54624	0.606536	0.620654	0.588257		0.97664	0.120926	0.746742	0.49347	0.574115	0.845537		10.8714	8.60178	8.09372	4.84451	3.20482	3.25955
	5.19934	0.563057	0.546591	0.597016	0.670705	0.655641	0.610092		0.685463	0.356444	0.989201	0.306435	0.753535	0.855392		9.22457	9.2224	7.64847	5.27517	3.90952	2.59288
	5.21504	0.542692	0.580094	0.662297	0.739847	0.686349	0.628252		0.363558	0.673423	1.15329	0.159526	0.90648	0.813387		9.50803	7.66329	6.12064	6.80798	5.23116	3.33475
	5.23075	0.531479	0.631709	0.741771	0.812147	0.712028	0.642707		0.106458	1.00842	1.19987	0.0911786	1.01061	0.725292		11.4409	7.33246	6.68189	6.82428	5.33389	4.71601
	5.24646	0.534794	0.702966	0.83449	0.885517	0.732092	0.653628		0.00496316	1.288	1.11284	0.130625	1.04912	0.604527		10.4683	9.46554	8.66496	5.18795	3.96197	5.0347
	5.26217	0.558014	0.794647	0.938836	0.957649	0.746166	0.661413		0.119976	1.44474	0.905683	0.29155	1.01396	0.471463		9.23029	9.82267	8.33565	4.92846	3.08215	3.80213
	5.27788	0.606223	0.906655	1.05252	1.02608	0.754131	0.666717		0.461909	1.434	0.62262	0.567628	0.908141	0.351758		11.8116	7.77871	6.44018	7.10879	4.31241	2.61221
	5.29358	0.683896	1.03792	1.17258	1.0883	0.756174	0.670477		0.980782	1.24792	0.333486	0.930981	0.747044	0.273831		12.9251	8.5352	7.43915	8.45361	6.41727	3.33153
	5.30929	0.794571	1.18631	1.29548	1.14178	0.75283	0.673935		1.57124	0.922983	0.122363	1.33422	0.558029	0.265631		10.4649	11.7614	10.4551	6.7631	6.66331	5.58638
	5.325	0.940529	1.34864	1.41713	1.18417	0.745026	0.678657		2.09345	0.538484	0.0714656	1.71631	0.378444	0.350999		12.0045	11.2511	10.1231	5.35499	4.71961	6.85818
	5.34071	1.12249	1.52061	1.53304	1.21336	0.734127	0.686558		2.40687	0.204887	0.242874	2.01171	0.251904	0.545983		16.0041	8.79741	7.56139	7.82558	3.65444	5.56672
	5.35642	1.33938	1.69695	1.63846	1.22763	0.721974	0.699908		2.40986	0.0429731	0.661626	2.16196	0.223142	0.855568		14.026	11.6044	9.31552	11.1538	5.90239	3.4744
	5.37212	1.58808	1.87147	1.72854	1.22578	0.710916	0.721348		2.07554	0.157082	1.30393	2.12778	0.331858	1.27125		12.6954	15.8224	13.9324	10.1226	9.3556	3.92503
	5.38783	1.86336	2.03728	1.79858	1.2073	0.703844	0.753896		1.4735	0.607516	2.09383	1.89999	0.60626	1.76988		18.7892	13.4642	13.3837	7.01736	9.65625	7.48688
	5.40354	2.15781	2.18701	1.84425	1.17247	0.70421	0.800942		0.769057	1.38827	2.91057	1.50693	1.0571	2.31417		20.2336	11.2253	9.6415	8.90989	6.50917	10.5395
	5.41925	2.46195	2.31312	1.86185	1.12258	0.716044	0.866251		0.196095	2.41614	3.60687	1.01665	1.67307	2.85504		15.4566	17.4804	12.6633	14.9172	5.09114	9.45219
	5.43496	2.76441	2.40822	1.84863	1.05999	0.743967	0.953947		0.00598798	3.53573	4.03645	0.532478	2.41845	3.33575		20.5636	21.8455	19.7792	16.026	9.21532	5.74
	5.45066	3.05227	2.46552	1.80305	0.988326	0.793182	1.0685		0.401788	4.54226	4.08648	0.181521	3.23367	3.6979		28.2763	16.3746	18.6127	10.9009	15.0131	5.13636
	5.46637	3.31153	2.47926	1.72513	0.912559	0.869471	1.21469		1.47264	5.22029	3.70942	0.0969244	4.03925	3.88862		22.4978	16.1301	12.8616	10.4676	15.1806	10.4545
	5.48208	3.52772	2.44521	1.61675	0.839143	0.979168	1.3976		3.14612	5.39265	2.94718	0.395627	4.74321	3.86847		21.8795	27.4254	18.0276	19.3836	9.68363	16.8785
	5.49779	3.68666	2.36118	1.48195	0.776082	1.12913	1.62257		5.17487	4.97054	1.94126	1.15466	5.25163	3.61928		35.9788	29.6633	29.031	25.2075	7.63767	16.9722
	5.5135	3.77529	2.22756	1.32722	0.732994	1.3267	1.89513		7.16811	3.99365	0.924032	2.38972	5.4815	3.15095		35.4915	20.0909	26.4699	18.7424	15.1914	10.6665
	5.5292	3.78264	2.04783	1.16174	0.721148	1.57965	2.22101		8.66871	2.64924	0.189179	4.04014	5.37472	2.50629		25.6323	25.5986	17.4261	13.2275	25.0434	7.2237
	5.54491	3.70089	1.82907	0.997629	0.753458	1.8961	2.606		9.26475	1.26183	0.0432121	5.96401	4.91163	1.76288		40.7644	42.8305	26.3054	23.8681	24.611	14.3561
	5.56062	3.52649	1.58246	0.850088	0.844459	2.28447	3.05598		8.71304	0.249465	0.744325	7.94634	4.12212	1.03135		53.7756	38.4801	43.3159	38.0269	14.689	26.7992
	5.57633	3.26124	1.32364	0.737537	1.01023	2.75338	3.5768		7.04431	0.0498218	2.43844	9.72148	3.09268	0.449497		37.0463	25.5855	37.841	33.1157	11.6862	30.5542
	5.59203	2.91338	1.07308	0.681649	1.2683	3.31154	4.17419		4.61826	1.02596	5.10503	11.009	1.96754	0.172101		42.0518	43.2913	23.5735	19.2038	25.6047	20.7572
	5.60774	2.49868	0.856321	0.707326	1.63748	3.96767	4.85376		2.10326	3.36864	8.52577	11.5596	0.942599	0.356832		73.1327	64.6233	39.0541	27.692	42.4415	11.0778
	5.62345	2.04134	0.704088	0.842598	2.1377	4.73038	5.62085		0.369459	7.0159	12.2872	11.2064	0.251661	1.14699		61.6727	46.827	65.2764	54.1118	40.2294	18.939
	5.63916	1.57473	0.652319	1.11842	2.78974	5.60801	6.48048		0.304554	11.6116	15.8246	9.91268	0.144917	2.65242		44.209	36.1153	53.9232	57.387	22.075	41.4463
	5.65487	1.14204	0.74202	1.56841	3.61504	6.60856	7.43728		2.58337	16.5204	18.5058	7.8093	0.861005	4.93026		86.7376	74.8319	31.6218	32.576	17.9662	54.2133
	5.67057	0.796544	1.01898	2.22843	4.63533	7.73955	8.49537		7.44112	20.9085	19.7496	5.21275	2.59466	7.96772		101.563	92.1172	59.1121	30.9241	44.0323	40.8857
	5.68628	0.601709	1.53333	3.13619	5.87232	9.00784	9.65835		14.5105	23.887	19.1592	2.61657	5.46304	11.669		58.2036	53.3667	99.3453	72.0894	72.9542	19.019
	5.70199	0.630908	2.33893	4.33064	7.34734	10.4195	10.9291		22.7795	24.7015	16.6511	0.65235	9.47457	15.8486		89.2675	59.7348	76.3565	95.6211	66.0476	23.9374
	5.7177	0.966834	3.49262	5.85136	9.08097	11.9799	12.3099		30.7091	22.9371	12.5511	0.019581	14.5045	20.2337		151.251	127.465	42.1166	60.9943	32.51	62.4447
	5.73341	1.70055	5.05329	7.73784	11.0926	13.693	13.8021		36.5184	18.6983	7.63108	1.38888	20.2818	24.4756		99.9489	121.423	91.8974	35.7791	28.0751	95.1393
	5.74911	2.93015	7.08081	10.0288	13.4001	15.5621	15.4062		38.6028	12.7205	3.06759	5.28777	26.3908	28.1738		83.7479	59.8079	153.258	89.4757	78.2089	80.9581
	5.76482	4.75911	9.63486	12.7611	16.0192	17.5887	17.1219		36.0123	6.37254	0.310383	11.983	32.2917	30.9097		196.279	113.117	107.44	152.568	128.393	36.7293
	5.78053	7.29427	12.7736	15.9692	18.9635	19.7735	18.9479		28.8809	1.52486	0.866419	21.3773	37.3604	32.2917		184.31	208.081	56.2535	117.927	109.675	29.3275
	5.79624	10.6435	16.5522	19.6843	22.2434	22.1154	20.8818		18.689	0.278189	6.02024	32.9386	40.9496	32.0086		89.1056	144.351	148.278	49.4056	46.8125	92.4619
	5.81195	14.9129	21.0217	23.9331	25.8663	24.6117	22.9202		8.24852	4.57621	16.5288	45.6826	42.4669	29.8874		217.234	78.2456	241.225	102.843	46.0263	167.653
	5.82765	20.2045	26.2271	28.7371	29.8362	27.2582	25.0586		1.3482	15.7535	32.3423	58.2212	41.468	25.9536		315.507	226.67	150.54	233.891	146.326	162.946
	5.84336	26.6127	32.2061	34.112	34.153	30.0493	27.2915		2.05765	34.096	52.4095	68.8891	37.7574	20.4874		145.407	318.549	77.0704	227.639	235.35	78.7031
	5.85907	34.2213	38.9877	40.0668	38.8124	32.9773	29.6122		13.7756	58.5069	74.6257	75.947	31.4892	14.0716		201.663	150.596	251.427	90.2223	187.143	36.1722
	5.87478	43.1009	46.591	46.6028	43.806	36.033	32.0131		38.188	86.3739	95.9706	77.8545	23.2587	7.62536		476.602	147.528	391.266	108.717	66.0449	136.466
	5.89049	53.3054	55.0236	53.7135	49.1206	39.2056	34.4852		74.3666	113.718	112.861	73.5923	14.1743	2.41969		313.844	451.058	210.956	346.853	83.2132	304.182
	5.90619	64.8692	64.2807	61.3839	54.7385	42.4826	37.019		118.265	135.671	121.715	63.0049	5.9006	0.0695646		165.872	447.491	112.949	437.171	296.298	342.108
	5.9219	77.8051	74.3444	69.5899	60.6373	45.8498	39.6037		162.848	147.293	119.697	47.1253	0.663733	2.50025		622.453	140.842	454.979	204.615	461.87	186.211
	5.93761	92.1018	85.1828	78.2986	66.7898	49.2917	42.2275		199.011	144.65	105.555	28.4421	1.2123	11.8863		669.622	370.344	664.327	107.178	337.619	50.1354
	5.95332	107.722	96.7497	87.4679	73.1647	52.7912	44.8782		217.314	126.074	80.469	11.0636	10.7299	30.5638		190.586	867.111	298.042	501.826	91.8171	204.885
	5.96903	124.602	108.985	97.0467	79.7258	56.3299	47.5424		210.406	93.4048	48.7702	0.743547	32.6991	60.9176		682.714	558.586	188.934	849.026	176.976	591.23
	5.98473	142.649	121.812	106.975	86.4334	59.8886	50.2065		175.824	53.0331	18.411	4.73828	70.7205	105.25		1287.14	175.148	898.431	518.491	676.986	784.181
	6.00044	161.744	135.144	117.185	93.2437	63.4467	52.856		118.734	16.5403	1.0642	31.4818	128.295	165.632		484.697	1010.84	1212.62	117.378	1018.16	500.107
	6.01615	181.739	148.878	127.602	100.11	66.9829	55.4761		54.0644	0.73882	11.7655	90.0814	208.579	243.758		589.1	1609.5	431.219	715.076	679.951	99.7416
	6.03186	202.464	162.901	138.142	106.981	70.4754	58.0519		7.51568	26.9926	68.0566	189.656	314.13	340.79		2216.32	579.657	389.57	1726.39	127.417	322.92
	6.04757	223.72	177.087	148.718	113.807	73.9019	60.5682		14.9836	119.767	188.646	338.56	446.661	457.232		1529.2	560.591	2012.7	1431.41	479.212	1320.4
	6.06327	245.291	191.304	159.236	120.533	77.2399	63.0097		120.163	304.463	391.671	543.548	606.811	592.813		378.075	2828.96	2501.2	257.142	1887.77	2137.39
	6.07898	266.94	205.41	169.601	127.104	80.4669	65.3613		370.34	604.696	692.697	808.956	793.97	746.41		3439.89	2951.29	661.509	1011.81	2779.18	1665.84
	6.09469	288.42	219.261	179.713	133.464	83.5607	67.6082		810.685	1039.28	1102.66	1135.97	1006.16	916.012		4506.02	434.8	1066.01	3924.88	1723.82	370.675
	6.1104	309.469	232.707	189.473	139.56	86.4996	69.7359		1477.68	1619.23	1625.95	1522.09	1239.97	1098.72		625.956	2808.15	5541.41	4593.53	183.503	563.155
	6.12611	329.825	245.599	198.783	145.337	89.2626	71.7307		2392.48	2345.24	2258.93	1960.75	1490.64	1290.83		4756.08	8733.71	6485.23	1296.5	1891.87	3938.4
	6.14181	349.221	257.791	207.546	150.743	91.8296	73.5791		3555.23	3205.83	2989.02	2441.36	1752.1	1487.87		13001.9	5724.87	1186.03	1403.8	7759.59	8433.05
	6.15752	367.399	269.139	215.669	155.729	94.1816	75.269		4941.24	4176.65	3794.54	2949.51	2017.27	1684.85		4982.33	678.413	4340.88	11529.9	12065.5	8819.67
	6.17323	384.109	279.51	223.065	160.247	96.3012	76.7887		6499.75	5221	4645.48	3467.63	2278.27	1876.35		5286.56	17754	22925.3	21009.3	7771.4	3185.45
	6.18894	399.117	288.776	229.653	164.256	98.1723	78.1279		8155.91	6291.73	5505	3975.85	2526.8	2056.8		43086.1	38860.6	28221.3	11724.6	337.017	1121.12
	6.20465	412.209	296.824	235.359	167.716	99.7806	79.2773		9815.76	7334.33	6331.86	4453.12	2754.54	2220.71		45471.2	15465.3	3796.13	1406.22	16752.4	24827.9
	6.22035	423.194	303.552	240.118	170.595	101.114	80.229		11374.1	8291.01	7083.26	4878.52	2953.52	2362.91		1789.09	19500.1	39749.9	68642	94479.7	97489.3
	6.23606	431.912	308.877	243.878	172.864	102.162	80.9762		12724.3	9105.4	7718.12	5232.56	3116.56	2478.77		256878	300078	310030	300066	250877	223741
	6.25177	438.234	312.729	246.595	174.5	102.916	81.5137		13768.8	9727.36	8200.3	5498.51	3237.62	2564.45		1.21245e+06	1.00841e+06	869045	683770	455550	376540
	6.26748	442.066	315.061	248.238	175.489	103.371	81.8378		14429.4	10117.4	8501.61	5663.48	3312.16	2617.05		2.54024e+06	1.85529e+06	1.48129e+06	1.06148e+06	633330	503574
	6.28319	443.349	315.842	248.788	175.82	103.523	81.946		14655.5	10250.3	8604.1	5719.39	3337.32	2634.79		3.18606e+06		1.75114e+06	1.22042e+06	704056	553107
