# Supplementary material for: Dust-concentration measurement based on Mie scattering of a laser beam
Source: PLoS One. 2017 Aug 2;12(8):e0181575. doi: 10.1371/journal.pone.0181575 (PMC5540421; doi:10.1371/journal.pone.0181575)
Supplement: S1 File — (ZIP) [file pone.0181575.s001.zip › empirical data/消光系数.xlsx]

## Sheet: Sheet1
	0	0	0	0	0
	1	0.304909	0.542431	1.58763	2.35786
	2	2.28829	2.29498	2.56737	2.81354
	3	3.73414	3.34824	2.69602	2.75667
	4	4.1032	3.46104	2.624	2.67407
	5	3.30508	2.94028	2.54975	2.60748
	6	2.07205	2.45168	2.4965	2.5544
	7	1.96241	2.34624	2.45646	2.51125
	8	2.38332	2.45009	2.42404	2.47549
	9	2.82931	2.51999	2.39688	2.44535
	10	2.79352	2.48361	2.37375	2.41956
	11	2.48465	2.39668	2.3538	2.3972
	12	2.06385	2.33419	2.33639	2.37759
	13	2.068	2.32392	2.32102	2.36024
	14	2.47122	2.33552	2.30734	2.34475
	15	2.56469	2.33297	2.29506	2.33081
	16	2.42407	2.3112	2.28396	2.3182
	17	2.20386	2.2862	2.27388	2.30673
	18	2.08997	2.27163	2.26466	2.29623
	19	2.21204	2.26706	2.25619	2.28658
	20	2.40316	2.26365	2.24839	2.27767
	21	2.41344	2.25572	2.24116	2.26942
	22	2.23904	2.24485	2.23445	2.26176
	23	2.13393	2.23538	2.22819	2.25461
	24	2.13676	2.22915	2.22234	2.24793
	25	2.24308	2.22467	2.21686	2.24167
	26	2.35095	2.21978	2.21171	2.23578
	27	2.28843	2.2139	2.20686	2.23024
	28	2.15253	2.20797	2.20228	2.225
	29	2.1084	2.20292	2.19795	2.22006
	30	2.17826	2.19876	2.19385	2.21537
	31	2.25863	2.1949	2.18995	2.21092
	32	2.27307	2.19091	2.18625	2.2067
	33	2.20286	2.18685	2.18273	2.20267
	34	2.1141	2.18303	2.17937	2.19884
	35	2.12445	2.17959	2.17616	2.19517
	36	2.19879	2.17641	2.1731	2.19168
	37	2.23895	2.17333	2.17016	2.18833
	38	2.21228	2.17028	2.16735	2.18512
	39	2.14545	2.16732	2.16465	2.18204
	40	2.10815	2.16454	2.16206	2.17909
	41	2.14201	2.16191	2.15957	2.17625
	42	2.2027	2.1594	2.15718	2.17352
	43	2.20811	2.15696	2.15487	2.1709
	44	2.16016	2.15459	2.15265	2.16837
	45	2.11693	2.1523	2.1505	2.16592
	46	2.11547	2.15012	2.14843	2.16357
	47	2.15688	2.14803	2.14643	2.16129
	48	2.19019	2.146	2.1445	2.1591
	49	2.17232	2.14403	2.14263	2.15697
	50	2.12657	2.14213	2.14082	2.15491
	51	2.10643	2.14029	2.13907	2.15292
	52	2.12753	2.13852	2.13737	2.15099
	53	2.1607	2.1368	2.13572	2.14912
	54	2.16934	2.13513	2.13412	2.14731
	55	2.14057	2.13351	2.13257	2.14554
	56	2.10744	2.13194	2.13106	2.14383
	57	2.10819	2.13042	2.1296	2.14217
	58	2.13574	2.12894	2.12817	2.14056
	59	2.1552	2.1275	2.12679	2.13899
	60	2.14521	2.1261	2.12544	2.13746
	61	2.11691	2.12474	2.12413	2.13597
	62	2.10062	2.12342	2.12285	2.13452
	63	2.11379	2.12213	2.1216	2.13311
	64	2.13796	2.12088	2.12038	2.13174
	65	2.1424	2.11965	2.1192	2.1304
	66	2.12341	2.11846	2.11804	2.12909
	67	2.10246	2.1173	2.11691	2.12781
	68	2.10098	2.11617	2.11581	2.12657
	69	2.11877	2.11506	2.11474	2.12535
	70	2.13344	2.11398	2.11369	2.12416
	71	2.1267	2.11292	2.11266	2.123
	72	2.10661	2.11189	2.11165	2.12187
	73	2.09602	2.11088	2.11067	2.12076
	74	2.10433	2.1099	2.10971	2.11968
	75	2.11998	2.10894	2.10877	2.11862
	76	2.12425	2.10799	2.10785	2.11758
	77	2.11139	2.10707	2.10695	2.11657
	78	2.09601	2.10617	2.10607	2.11557
	79	2.09493	2.10529	2.10521	2.1146
	80	2.10716	2.10442	2.10436	2.11365
	81	2.11693	2.10357	2.10353	2.11271
	82	2.11276	2.10274	2.10272	2.1118
	83	2.0991	2.10193	2.10192	2.1109
	84	2.09081	2.10113	2.10114	2.11002
	85	2.09633	2.10035	2.10037	2.10916
	86	2.10756	2.09958	2.09962	2.10831
	87	2.11041	2.09883	2.09888	2.10748
	88	2.10152	2.09809	2.09815	2.10667
	89	2.09079	2.09737	2.09744	2.10587
	90	2.08943	2.09666	2.09674	2.10508
	91	2.09772	2.09596	2.09606	2.10431
	92	2.10498	2.09527	2.09538	2.10355
	93	2.10209	2.0946	2.09472	2.10281
	94	2.09224	2.09394	2.09407	2.10208
	95	2.08629	2.09329	2.09343	2.10136
	96	2.08984	2.09265	2.0928	2.10066
	97	2.09763	2.09202	2.09218	2.09996
	98	2.09995	2.09141	2.09157	2.09928
	99	2.09369	2.0908	2.09097	2.09861
	100	2.08574	2.0902	2.09039	2.09795
	101	2.08457	2.08962	2.08981	2.0973
	102	2.09038	2.08904	2.08924	2.09666
	103	2.09549	2.08847	2.08867	2.09603
	104	2.09359	2.08791	2.08812	2.09542
	105	2.08654	2.08736	2.08758	2.09481
	106	2.08194	2.08682	2.08704	2.09421
	107	2.0843	2.08629	2.08652	2.09362
	108	2.08991	2.08576	2.086	2.09304
	109	2.09159	2.08524	2.08549	2.09247
	110	2.08712	2.08473	2.08498	2.0919
	111	2.08131	2.08423	2.08448	2.09135
	112	2.0802	2.08374	2.084	2.0908
	113	2.08424	2.08325	2.08351	2.09026
	114	2.08801	2.08277	2.08304	2.08973
	115	2.08668	2.0823	2.08257	2.08921
	116	2.08149	2.08183	2.08211	2.08869
	117	2.07803	2.08137	2.08165	2.08818
	118	2.07955	2.08092	2.0812	2.08768
	119	2.08354	2.08047	2.08076	2.08719
	120	2.08485	2.08003	2.08032	2.0867
	121	2.08161	2.07959	2.07989	2.08622
	122	2.07724	2.07917	2.07946	2.08574
	123	2.07628	2.07874	2.07904	2.08528
	124	2.07912	2.07833	2.07863	2.08481
	125	2.08186	2.07791	2.07822	2.08436
	126	2.08093	2.07751	2.07782	2.08391
	127	2.07711	2.07711	2.07742	2.08347
	128	2.07442	2.07671	2.07702	2.08303
	129	2.07539	2.07632	2.07664	2.08259
	130	2.07828	2.07593	2.07625	2.08217
	131	2.07925	2.07555	2.07587	2.08175
	132	2.07687	2.07517	2.0755	2.08133
	133	2.07359	2.0748	2.07513	2.08092
	134	2.07274	2.07444	2.07476	2.08051
	135	2.07473	2.07407	2.0744	2.08011
	136	2.07674	2.07371	2.07405	2.07972
	137	2.07607	2.07336	2.0737	2.07932
	138	2.07321	2.07301	2.07335	2.07894
	139	2.07113	2.07267	2.073	2.07856
	140	2.07173	2.07232	2.07266	2.07818
	141	2.07381	2.07199	2.07233	2.0778
	142	2.07454	2.07165	2.072	2.07744
	143	2.07277	2.07132	2.07167	2.07707
	144	2.07027	2.071	2.07134	2.07671
	145	2.06953	2.07068	2.07102	2.07636
	146	2.07093	2.07036	2.0707	2.076
	147	2.0724	2.07004	2.07039	2.07566
	148	2.07191	2.06973	2.07008	2.07531
	149	2.06975	2.06942	2.06977	2.07497
	150	2.06811	2.06912	2.06947	2.07463
	151	2.06847	2.06882	2.06917	2.0743
	152	2.06997	2.06852	2.06887	2.07397
	153	2.0705	2.06823	2.06858	2.07365
	154	2.06918	2.06793	2.06829	2.07332
	155	2.06726	2.06765	2.068	2.07301
	156	2.06662	2.06736	2.06772	2.07269
	157	2.06759	2.06708	2.06743	2.07238
	158	2.06866	2.0668	2.06716	2.07207
	159	2.06829	2.06652	2.06688	2.07176
	160	2.06665	2.06625	2.06661	2.07146
	161	2.06536	2.06598	2.06634	2.07116
	162	2.06554	2.06571	2.06607	2.07087
	163	2.06662	2.06544	2.0658	2.07057
	164	2.06701	2.06518	2.06554	2.07028
	165	2.066	2.06492	2.06528	2.07
	166	2.06451	2.06466	2.06503	2.06971
	167	2.06396	2.06441	2.06477	2.06943
	168	2.06463	2.06416	2.06452	2.06915
	169	2.06541	2.06391	2.06427	2.06888
	170	2.06512	2.06366	2.06402	2.0686
	171	2.06386	2.06341	2.06378	2.06833
	172	2.06282	2.06317	2.06353	2.06806
	173	2.0629	2.06293	2.06329	2.0678
	174	2.06366	2.06269	2.06306	2.06754
	175	2.06394	2.06246	2.06282	2.06728
	176	2.06317	2.06222	2.06259	2.06702
	177	2.06201	2.06199	2.06236	2.06676
	178	2.06153	2.06176	2.06213	2.06651
	179	2.06198	2.06154	2.0619	2.06626
	180	2.06254	2.06131	2.06167	2.06601
	181	2.0623	2.06109	2.06145	2.06576
	182	2.06133	2.06087	2.06123	2.06552
	183	2.0605	2.06065	2.06101	2.06528
	184	2.0605	2.06043	2.06079	2.06504
	185	2.06104	2.06022	2.06058	2.0648
	186	2.06123	2.06	2.06037	2.06457
	187	2.06062	2.05979	2.06015	2.06433
	188	2.05971	2.05958	2.05995	2.0641
	189	2.05929	2.05938	2.05974	2.06387
	190	2.05959	2.05917	2.05953	2.06365
	191	2.05998	2.05897	2.05933	2.06342
	192	2.05979	2.05876	2.05913	2.0632
	193	2.05902	2.05856	2.05892	2.06298
	194	2.05835	2.05836	2.05873	2.06276
	195	2.0583	2.05817	2.05853	2.06254
	196	2.05868	2.05797	2.05833	2.06233
	197	2.0588	2.05778	2.05814	2.06211
	198	2.05832	2.05759	2.05795	2.0619
	199	2.05759	2.05739	2.05776	2.06169
	200	2.05724	2.05721	2.05757	2.06148
