# Supplementary material for: Dust-concentration measurement based on Mie scattering of a laser beam
Source: PLoS One. 2017 Aug 2;12(8):e0181575. doi: 10.1371/journal.pone.0181575 (PMC5540421; doi:10.1371/journal.pone.0181575)
Supplement: S1 File — (ZIP) [file pone.0181575.s001.zip › empirical data/虚部不同.xlsx]

## Sheet: Sheet1
1.57		0.01i	0.1i	0.56i	1i
	0	6931.7	8545.51	8604.1	8922.62
	0.015708	6838.07	8444.46	8508.33	8824.45
	0.0314159	6563.39	8147.3	8226.43	8535.43
	0.0471239	6125.72	7671.59	7774.14	8071.56
	0.0628319	5553.42	7044.91	7176.34	7458.12
	0.0785398	4882.66	6302.66	6465.04	6727.69
	0.0942478	4154.33	5485.19	5677	5917.7
	0.109956	3410.61	4634.65	4850.92	5067.6
	0.125664	2691.61	3791.82	4024.71	4216.15
	0.141372	2032.26	2993.27	3232.92	3398.73
	0.15708	1459.92	2269.02	2504.64	2645.25
	0.172788	992.717	1640.95	1861.91	1978.52
	0.188496	638.897	1121.98	1318.94	1413.41
	0.204204	397.077	716.172	881.91	956.647
	0.219911	257.387	419.493	549.566	607.345
	0.235619	203.294	221.264	314.262	358.071
	0.251327	213.889	105.985	163.48	196.344
	0.267035	266.37	55.3755	81.5433	106.358
	0.282743	338.453	50.3778	51.3743	70.7682
	0.298451	410.466	72.9485	56.1288	72.3466
	0.314159	466.952	107.475	80.5538	95.383
	0.329867	497.643	141.73	111.984	126.72
	0.345575	497.774	167.325	140.927	156.38
	0.361283	467.771	179.696	161.237	177.776
	0.376991	412.403	177.685	169.93	187.554
	0.392699	339.556	162.842	166.706	185.138
	0.408407	258.806	138.553	153.287	172.078
	0.424115	179.966	109.132	132.676	151.303
	0.439823	111.786	78.9937	108.415	126.376
	0.455531	60.935	51.9787	83.958	100.838
	0.471239	31.3537	30.8917	62.1765	77.699
	0.486947	24.0123	17.2734	45.0611	59.1074
	0.502655	37.0648	11.389	33.5993	46.2069
	0.518363	66.334	12.3979	27.8201	39.1591
	0.534071	106.037	18.6475	26.9651	37.3006
	0.549779	149.641	28.0324	29.7392	39.3859
	0.565487	190.727	38.3573	34.5925	43.8679
	0.581195	223.763	47.6538	39.9877	49.1716
	0.596903	244.695	54.4162	44.6188	53.9223
	0.612611	251.311	57.7363	47.5587	57.1071
	0.628319	243.339	57.3358	48.3267	58.1553
	0.644026	222.311	53.5081	46.8798	56.9432
	0.659734	191.216	46.9918	43.5422	53.7332
	0.675442	154.013	38.803	38.8932	49.0678
	0.69115	115.064	30.0572	33.6363	43.6409
	0.706858	78.5767	21.8041	28.4716	38.1678
	0.722566	48.1069	14.897	23.9899	33.2744
	0.738274	26.1887	9.90778	20.5996	29.4164
	0.753982	14.1169	7.09162	18.4927	26.8369
	0.76969	11.8975	6.39837	17.6485	25.5625
	0.785398	18.3587	7.52168	17.8677	25.4308
	0.801106	31.3948	9.97363	18.8291	26.1428
	0.816814	48.302	13.1713	20.1547	27.3263
	0.832522	66.1599	16.5225	21.4742	28.6017
	0.84823	82.2075	19.4998	22.4789	29.6383
	0.863938	94.1695	21.6962	22.9578	30.1955
	0.879646	100.497	22.8574	22.815	30.1445
	0.895354	100.5	22.8917	22.0666	29.471
	0.911062	94.361	21.8586	20.822	28.2603
	0.92677	83.0456	19.9417	19.2542	26.6702
	0.942478	68.1142	17.4105	17.5646	24.8975
	0.958186	51.4798	14.5785	15.9494	23.1432
	0.973894	35.1368	11.7607	14.5705	21.5824
	0.989602	20.901	9.23796	13.5364	20.3421
	1.00531	10.1905	7.22872	12.8935	19.4891
	1.02102	3.87457	5.87157	12.6272	19.0282
	1.03673	2.20327	5.2185	12.6723	18.9098
	1.05243	4.82165	5.23834	12.9293	19.0443
	1.06814	10.8613	5.82873	13.2831	19.3197
	1.08385	19.0914	6.83433	13.6215	19.6212
	1.09956	28.1053	8.06892	13.8514	19.847
	1.11527	36.5159	9.33861	13.909	19.9215
	1.13097	43.134	10.4637	13.7654	19.8023
	1.14668	47.1059	11.2971	13.4256	19.4816
	1.16239	47.9965	11.7379	12.9239	18.9827
	1.1781	45.8111	11.7388	12.3146	18.3529
	1.19381	40.9564	11.3072	11.6618	17.6532
	1.20951	34.1528	10.5006	11.0289	16.9484
	1.22522	26.3123	9.41602	10.4701	16.2974
	1.24093	18.4027	8.17694	10.0234	15.7456
	1.25664	11.3158	6.91714	9.70784	15.3207
	1.27235	5.7594	5.76489	9.52281	15.0306
	1.28805	2.18334	4.82855	9.45079	14.8651
	1.30376	0.747012	4.18532	9.46183	14.7994
	1.31947	1.32855	3.8741	9.51917	14.7993
	1.33518	3.56986	3.89331	9.58504	14.8268
	1.35088	6.94748	4.20336	9.62592	14.8458
	1.36659	10.8569	4.73353	9.61648	14.8262
	1.3823	14.6974	5.39198	9.54189	14.7478
	1.39801	17.9462	6.0778	9.39851	14.601
	1.41372	20.2134	6.69335	9.19293	14.3874
	1.42942	21.2731	7.1556	8.93977	14.1174
	1.44513	21.0699	7.40506	8.65876	13.8086
	1.46084	19.7038	7.41141	8.37152	13.482
	1.47655	17.3983	7.17534	8.09842	13.159
	1.49226	14.4583	6.72664	7.85612	12.8588
	1.50796	11.2252	6.11887	7.65587	12.5961
	1.52367	8.03451	5.42159	7.50267	12.3796
	1.53938	5.18021	4.71108	7.39543	12.2119
	1.55509	2.88984	4.06095	7.32778	12.0896
	1.5708	1.30978	3.5335	7.28956	12.0045
	1.5865	0.501119	3.1731	7.26851	11.9454
	1.60221	0.444185	3.00207	7.25205	11.8995
	1.61792	1.04987	3.01943	7.22882	11.8542
	1.63363	2.17546	3.20248	7.18999	11.7987
	1.64934	3.64292	3.51093	7.12994	11.725
	1.66504	5.2581	3.89271	7.04662	11.6286
	1.68075	6.82921	4.29082	6.94127	11.5084
	1.69646	8.18364	4.65031	6.81796	11.3667
	1.71217	9.18199	4.92448	6.68266	11.2084
	1.72788	9.72861	5.0797	6.54237	11.04
	1.74358	9.77794	5.09837	6.40414	10.8689
	1.75929	9.33608	4.9798	6.27423	10.7023
	1.775	8.45778	4.73908	6.15749	10.5464
	1.79071	7.23883	4.40422	6.05693	10.4057
	1.80642	5.80483	4.01205	5.97363	10.2831
	1.82212	4.29752	3.60341	5.90682	10.179
	1.83783	2.8601	3.21828	5.85419	10.0924
	1.85354	1.62321	2.89141	5.8123	10.0205
	1.86925	0.693014	2.64885	5.7771	9.95944
	1.88496	0.142465	2.50578	5.74448	9.90482
	1.90066	0.00652233	2.4657	5.71064	9.85225
	1.91637	0.281263	2.52095	5.67252	9.79777
	1.93208	0.926585	2.65443	5.62803	9.73821
	1.94779	1.87171	2.84219	5.57611	9.67147
	1.9635	3.0226	3.05651	5.51679	9.59658
	1.9792	4.2704	3.26914	5.45098	9.51371
	1.99491	5.50026	3.45427	5.38031	9.42399
	2.01062	6.6	3.59101	5.30689	9.32935
	2.02633	7.46854	3.66514	5.233	9.23217
	2.04204	8.02379	3.66998	5.16087	9.13504
	2.05774	8.20995	3.60646	5.09242	9.04046
	2.07345	8.00384	3.48237	5.02917	8.95061
	2.08916	7.41949	3.31105	4.97206	8.86715
	2.10487	6.51036	3.1096	4.92147	8.79114
	2.12058	5.36809	2.89692	4.87724	8.72297
	2.13628	4.117	2.69171	4.83872	8.66239
	2.15199	2.904	2.51073	4.80491	8.60861
	2.1677	1.88415	2.36729	4.77457	8.56039
	2.18341	1.20302	2.27034	4.74637	8.51626
	2.19911	0.977622	2.22391	4.71901	8.47457
	2.21482	1.27872	2.22713	4.69135	8.43377
	2.23053	2.117	2.27466	4.66247	8.39244
	2.24624	3.436	2.35755	4.63171	8.34946
	2.26195	5.11358	2.46426	4.59876	8.30405
	2.27765	6.97277	2.58197	4.56357	8.25582
	2.29336	8.80128	2.69773	4.52638	8.20476
	2.30907	10.3778	2.7997	4.48764	8.1512
	2.32478	11.5011	2.87804	4.44795	8.09576
	2.34049	12.019	2.92565	4.40801	8.03927
	2.35619	11.851	2.93853	4.36855	7.98267
	2.3719	11.0026	2.91589	4.33023	7.92696
	2.38761	9.56731	2.8599	4.29367	7.87305
	2.40332	7.71599	2.77525	4.25933	7.82176
	2.41903	5.67474	2.66853	4.22752	7.77373
	2.43473	3.69351	2.54745	4.1984	7.72938
	2.45044	2.01053	2.42015	4.17199	7.68889
	2.46615	0.817439	2.29445	4.14815	7.65224
	2.48186	0.23078	2.17729	4.12661	7.61917
	2.49757	0.274314	2.07433	4.10703	7.58926
	2.51327	0.875533	1.98967	4.08902	7.56196
	2.52898	1.87743	1.92576	4.07213	7.53661
	2.54469	3.06443	1.88353	4.05593	7.51255
	2.5604	4.19922	1.86252	4.04004	7.48911
	2.57611	5.06515	1.86123	4.02411	7.46567
	2.59181	5.50812	1.87733	4.00785	7.44172
	2.60752	5.47116	1.90806	3.99108	7.41688
	2.62323	5.01592	1.95042	3.97369	7.39088
	2.63894	4.32664	2.00143	3.95564	7.36362
	2.65465	3.69444	2.05826	3.93699	7.33515
	2.67035	3.4827	2.11831	3.91786	7.30565
	2.68606	4.07681	2.17927	3.89843	7.27542
	2.70177	5.82445	2.23903	3.87892	7.24485
	2.71748	8.97422	2.29572	3.85959	7.21442
	2.73319	13.6215	2.34762	3.8407	7.18461
	2.74889	19.6702	2.39314	3.82251	7.15597
	2.7646	26.8175	2.43074	3.8053	7.12898
	2.78031	34.5662	2.45901	3.78929	7.10412
	2.79602	42.2657	2.47662	3.77468	7.08178
	2.81173	49.1787	2.4824	3.76164	7.06231
	2.82743	54.5667	2.47544	3.7503	7.04595
	2.84314	57.7848	2.45511	3.74072	7.03284
	2.85885	58.3725	2.42116	3.73295	7.02304
	2.87456	56.1281	2.37383	3.72695	7.01651
	2.89027	51.1562	2.31385	3.72269	7.01312
	2.90597	43.8771	2.24247	3.72005	7.01267
	2.92168	34.9972	2.16145	3.71891	7.01488
	2.93739	25.4381	2.07295	3.71912	7.01942
	2.9531	16.2349	1.97948	3.72048	7.02591
	2.96881	8.41282	1.88373	3.72279	7.03394
	2.98451	2.85875	1.78842	3.72585	7.0431
	3.00022	0.205508	1.69616	3.72944	7.05294
	3.01593	0.744044	1.60928	3.73334	7.06307
	3.03164	4.37743	1.52976	3.73734	7.07306
	3.04734	10.6244	1.45913	3.74126	7.08255
	3.06305	18.6733	1.3985	3.7449	7.09119
	3.07876	27.4818	1.34855	3.74811	7.09869
	3.09447	35.9078	1.30964	3.75076	7.10479
	3.11018	42.8569	1.28188	3.75273	7.1093
	3.12588	47.4249	1.26526	3.75394	7.11206
	3.14159	49.0168	1.25973	3.75435	7.11299
	3.14159	49.0168	1.25973	3.75435	7.11299
	3.1573	48.6354	1.26905	3.75187	7.1085
	3.17301	47.5593	1.29686	3.74452	7.09522
	3.18872	45.9786	1.3426	3.73267	7.07369
	3.20442	44.1672	1.40523	3.71685	7.04477
	3.22013	42.4271	1.48305	3.69781	7.00964
	3.23584	41.0269	1.57354	3.67643	6.96972
	3.25155	40.1444	1.67326	3.65369	6.92664
	3.26726	39.8283	1.77785	3.63065	6.88214
	3.28296	39.9822	1.88217	3.60833	6.83804
	3.29867	40.3777	1.98056	3.58774	6.79612
	3.31438	40.6928	2.06721	3.56976	6.75808
	3.33009	40.5688	2.13667	3.55513	6.72542
	3.3458	39.6763	2.18429	3.54438	6.69937
	3.3615	37.7772	2.20671	3.53782	6.68087
	3.37721	34.7726	2.20219	3.53549	6.67041
	3.39292	30.7279	2.17088	3.53717	6.66807
	3.40863	25.8705	2.11481	3.54233	6.67343
	3.42434	20.5616	2.03786	3.55021	6.68558
	3.44004	15.2469	1.94546	3.55979	6.70317
	3.45575	10.3936	1.84428	3.5699	6.72438
	3.47146	6.42701	1.74171	3.5792	6.74706
	3.48717	3.67321	1.64545	3.58633	6.76882
	3.50288	2.31923	1.56298	3.58996	6.78716
	3.51858	2.39395	1.5011	3.58891	6.79963
	3.53429	3.77173	1.4655	3.5822	6.80399
	3.55	6.1963	1.46032	3.56919	6.79839
	3.56571	9.31945	1.48786	3.54959	6.78154
	3.58142	12.7477	1.54828	3.52357	6.75284
	3.59712	16.0893	1.63942	3.49177	6.71243
	3.61283	18.9959	1.75673	3.45525	6.66133
	3.62854	21.1935	1.89333	3.41548	6.60135
	3.64425	22.501	2.04034	3.37427	6.53502
	3.65996	22.8366	2.18724	3.3336	6.4655
	3.67566	22.213	2.32263	3.29551	6.39631
	3.69137	20.7246	2.43496	3.26196	6.33107
	3.70708	18.5305	2.5136	3.2346	6.27329
	3.72279	15.8338	2.54975	3.21466	6.22595
	3.7385	12.8614	2.53741	3.20277	6.19133
	3.7542	9.84459	2.47416	3.19889	6.17064
	3.76991	6.99984	2.36168	3.20224	6.16393
	3.78562	4.51281	2.20586	3.21131	6.16994
	3.80133	2.52388	2.01661	3.22391	6.18611
	3.81704	1.11734	1.80714	3.23735	6.20874
	3.83274	0.315278	1.59303	3.24862	6.23319
	3.84845	0.0775055	1.39086	3.2546	6.25425
	3.86416	0.30844	1.21678	3.25239	6.2666
	3.87987	0.871136	1.08503	3.23957	6.26524
	3.89557	1.6073	1.00658	3.21446	6.24604
	3.91128	2.3609	0.988027	3.17636	6.20619
	3.92699	3.00177	1.03088	3.12569	6.14458
	3.9427	3.44531	1.13127	3.06402	6.06204
	3.95841	3.66423	1.28015	2.99407	5.96146
	3.97411	3.68996	1.46393	2.9195	5.84763
	3.98982	3.60249	1.6656	2.84463	5.72696
	4.00553	3.5104	1.86607	2.77409	5.60693
	4.02124	3.52425	2.04587	2.71238	5.49547
	4.03695	3.72882	2.18682	2.66339	5.40013
	4.05265	4.15973	2.27368	2.62995	5.32728
	4.06836	4.79002	2.29567	2.61347	5.28138
	4.08407	5.53001	2.24757	2.61367	5.26427
	4.09978	6.24166	2.13048	2.62844	5.27483
	4.11549	6.76521	1.95193	2.65397	5.30881
	4.13119	6.9534	1.72554	2.68496	5.35905
	4.1469	6.70653	1.47001	2.71514	5.41603
	4.16261	6.00077	1.20754	2.73779	5.4687
	4.17832	4.90346	0.961934	2.74651	5.50565
	4.19403	3.57093	0.756237	2.73594	5.51631
	4.20973	2.22794	0.61046	2.70243	5.49225
	4.22544	1.13176	0.53936	2.6446	5.42833
	4.24115	0.526645	0.550665	2.56369	5.32356
	4.25686	0.597403	0.643916	2.46361	5.18154
	4.27257	1.43081	0.81012	2.3507	5.01041
	4.28827	2.99292	1.03231	2.23318	4.82229
	4.30398	5.12732	1.28703	2.12033	4.63206
	4.31969	7.57554	1.54658	2.02148	4.45589
	4.3354	10.0168	1.78193	1.94487	4.30927
	4.35111	12.1198	1.96584	1.89657	4.20512
	4.36681	13.5984	2.07599	1.87961	4.15198
	4.38252	14.2593	2.09764	1.89333	4.15256
	4.39823	14.035	2.02546	1.93321	4.20296
	4.41394	12.9942	1.86447	1.99116	4.29268
	4.42965	11.3291	1.6296	2.05623	4.40538
	4.44535	9.32134	1.34426	2.11581	4.52058
	4.46106	7.29405	1.03772	2.15714	4.61599
	4.47677	5.55775	0.741836	2.16895	4.67027
	4.49248	4.36133	0.487373	2.14298	4.66595
	4.50819	3.85606	0.300409	2.07537	4.59204
	4.52389	4.07885	0.199261	1.9674	4.446
	4.5396	4.95672	0.192324	1.82578	4.23474
	4.55531	6.33018	0.277085	1.66207	3.97441
	4.57102	7.98988	0.440457	1.49147	3.68891
	4.58673	9.71838	0.660378	1.33107	3.40717
	4.60243	11.3284	0.908498	1.19755	3.15953
	4.61814	12.6906	1.1536	1.1049	2.9736
	4.63385	13.7455	1.36533	1.0623	2.87014
	4.64956	14.4996	1.51781	1.07248	2.85964
	4.66527	15.0076	1.59259	1.13089	2.94005
	4.68097	15.3466	1.58072	1.22593	3.0961
	4.69668	15.5892	1.48356	1.34012	3.30059
	4.71239	15.7822	1.31241	1.45226	3.51744
	4.7281	15.9368	1.08684	1.54031	3.70641
	4.7438	16.0311	0.83213	1.58458	3.82872
	4.75951	16.0257	0.576096	1.57084	3.85299
	4.77522	15.8857	0.345676	1.49278	3.76052
	4.79093	15.6048	0.16378	1.35348	3.54905
	4.80664	15.2236	0.0467276	1.16553	3.23431
	4.82234	14.8366	0.00261454	0.949659	2.84896
	4.83805	14.5847	0.0307434	0.732046	2.43872
	4.85376	14.6331	0.122172	0.540536	2.0562
	4.86947	15.1392	0.261259	0.400347	1.75318
	4.88518	16.2161	0.427968	0.329896	1.57226
	4.90088	17.901	0.600624	0.337438	1.5395
	4.91659	20.1349	0.758737	0.419143	1.65898
	4.9323	22.7603	0.885541	0.559041	1.91058
	4.94801	25.5388	0.969927	0.730998	2.25157
	4.96372	28.1865	1.00754	0.902551	2.62197
	4.97942	30.4216	1.0009	1.0401	2.95335
	4.99513	32.0152	0.95858	1.11469	3.17963
	5.01084	32.8356	0.89356	1.10734	3.24848
	5.02655	32.8769	0.820936	1.01309	3.13123
	5.04226	32.2654	0.755408	0.842747	2.82956
	5.05796	31.2416	0.708821	0.622003	2.37752
	5.07367	30.1213	0.688186	0.387663	1.83806
	5.08938	29.2408	0.694505	0.181569	1.29411
	5.10509	28.8988	0.722642	0.0430519	0.835539
	5.1208	29.3042	0.762375	0.00121771	0.543548
	5.1365	30.5407	0.80059	0.0685161	0.475447
	5.15221	32.5556	0.824376	0.236967	0.652336
	5.16792	35.1747	0.824632	0.478059	1.05236
	5.18363	38.1403	0.799602	0.746742	1.61131
	5.19934	41.1659	0.757676	0.989201	2.2311
	5.21504	43.9947	0.71876	1.15329	2.79554
	5.23075	46.4518	0.713626	1.19987	3.19091
	5.24646	48.478	0.780862	1.11284	3.32824
	5.26217	50.1385	0.961392	0.905683	3.16297
	5.27788	51.6032	1.29097	0.62262	2.70808
	5.29358	53.1035	1.79156	0.333486	2.03739
	5.30929	54.8725	2.46285	0.122363	1.27721
	5.325	57.082	3.27574	0.0714656	0.586663
	5.34071	59.7903	4.16931	0.242874	0.129237
	5.35642	62.912	5.05304	0.661626	0.0400809
	5.37212	66.2201	5.81517	1.30393	0.395088
	5.38783	69.382	6.3374	2.09383	1.1882
	5.40354	72.0259	6.51477	2.91057	2.3226
	5.41925	73.828	6.27864	3.60687	3.61946
	5.43496	74.6032	5.61919	4.03645	4.84497
	5.45066	74.383	4.60324	4.08648	5.75253
	5.46637	73.4623	3.38296	3.70942	6.13403
	5.48208	72.4011	2.19148	2.94718	5.87058
	5.49779	71.9746	1.3229	1.94126	4.97253
	5.5135	73.0718	1.09648	0.924032	3.59859
	5.5292	76.5548	1.80749	0.189179	2.04685
	5.54491	83.0961	3.67035	0.0432121	0.714891
	5.56062	93.02	6.76253	0.744325	0.0321297
	5.57633	106.175	10.9793	2.43844	0.373683
	5.59203	121.864	16.0101	5.10503	1.97041
	5.60774	138.855	21.3461	8.52577	4.8332
	5.62345	155.474	26.3246	12.2872	8.70976
	5.63916	169.797	30.211	15.8246	13.0891
	5.65487	179.9	32.3122	18.5058	17.262
	5.67057	184.163	32.1096	19.7496	20.4353
	5.68628	181.565	29.3911	19.1592	21.8881
	5.70199	171.948	24.3594	16.6511	21.146
	5.7177	156.179	17.6919	12.5511	18.1407
	5.73341	136.187	10.5313	7.63108	13.3213
	5.74911	114.848	4.391	3.06759	7.68242
	5.76482	95.6982	0.975133	0.310383	2.68772
	5.78053	82.5122	1.92292	0.866419	0.079391
	5.79624	78.7671	8.50637	6.02024	1.58752
	5.81195	87.0725	21.3225	16.5288	8.57346
	5.82765	108.635	40.033	32.3423	21.6623
	5.84336	142.853	63.2078	52.4095	40.4343
	5.85907	187.111	88.3252	74.6257	63.2482
	5.87478	236.864	111.968	95.9706	87.266
	5.89049	286.017	130.235	112.861	108.724
	5.90619	327.63	139.349	121.715	123.469
	5.9219	354.875	136.429	119.697	127.729
	5.93761	362.187	120.335	105.555	119.06
	5.95332	346.439	92.4979	80.469	97.3455
	5.96903	308.037	57.5968	48.7702	65.7235
	5.98473	251.72	23.9725	18.411	31.2717
	6.00044	186.958	3.66421	1.0642	5.3095
	6.01615	127.806	11.9904	11.7655	3.19169
	6.03186	92.1533	66.6429	68.0566	43.5238
	6.04757	100.386	186.319	188.646	146.795
	6.06327	173.529	388.98	391.671	333.503
	6.07898	331.032	689.873	692.697	621.918
	6.09469	588.412	1099.52	1102.66	1025.71
	6.1104	955.011	1621.88	1625.95	1551.69
	6.12611	1432.14	2252.91	2258.93	2197.96
	6.14181	2011.83	2979.75	2989.02	2952.71
	6.15752	2676.46	3780.62	3794.54	3793.86
	6.17323	3399.26	4625.58	4645.48	4689.76
	6.18894	4145.83	5478.1	5505	5600.8
	6.20465	4876.46	6297.43	6331.86	6481.99
	6.22035	5549.19	7041.36	7083.26	7286.24
	6.23606	6123.18	7669.5	7718.12	7968.02
	6.25177	6562.2	8146.34	8200.3	8487.13
	6.26748	6837.76	8444.21	8501.61	8812.02
	6.28319	6931.7	8545.51	8604.1	8922.62
